# Supplementary material for: Clinical Features, Diagnosis, and Treatment of Eosinophilic Sialodochitis: A Systematic Review of the Literature
Source: Clin Rev Allergy Immunol. 2026 Apr 24;69(1):36. doi: 10.1007/s12016-026-09160-8 (PMC13109154; doi:10.1007/s12016-026-09160-8)
Supplement: Supplementary file 2 — Supplementary Material 2 (XLSX 26.5 KB) [file 12016_2026_9160_MOESM2_ESM.xlsx]

## Sheet: Disease name...
Record ID	Publication year	Author	Number of patients	Asthma	Allergic rhinitis	Atopic dermatitis / eczema	Urticaria	Angioedema	Food allergy / food-triggered symptoms	Eosinophilic esophagitis	Chronic rhinosinusitis with polyps	Chronic rhinosinusitis without polyps	Sialodochitis fibrinosa	Kussmaul disease	Eosinophilic sialodochitis	Eosinophilic sialadenitis / parotitis	Allergic sialadenitis / parotitis	Allergy-related sialodochitis (ARS)	Recurrent parotid swelling / recurrent parotitis	Recurrent swelling	Pain tenderness	Itching pruritus	Plug present	Trigger meal or food	Trigger nonmeal or not meal related	Nasal ocular allergic symptoms	Minimum symptom duration (years)	Median symptom duration (years)
1	1879	Kussmaul, A	1	0	0	0	0	0	0	0	0	0	1	1	0	0	0	0	0	1	0	0	1	1	0	0	3	3
2	1935	Pearson, RSB	17	1	1	1	0	0	0	0	0	0	0	0	1	0	0	0	0	1	1	0	0	1	0	0	0.5–19	9
3	1947	Waldbott, GL	3	1	0	0	0	0	1	0	0	0	0	0	0	0	1	0	0	1	0	0	1	1	0	0	2-25	2
4	1950	Bookman, R	2	1	1	0	1	1	0	0	0	0	0	0	0	0	1	0	0	1	0	0	1	1	1	0	4-5	NR
5	1950	Serafini, U	3	1	1	1	1	0	0	0	0	0	0	0	0	0	1	0	0	1	1	1	0	1	0	0	3-4	NR
6	1953	Swinny, B	1	0	1	0	0	0	1	0	0	0	0	0	0	0	1	0	0	1	0	0	1	1	0	0	9	9
7	1956	Riley, HD	3	0	0	0	0	0	0	0	0	0	0	0	0	0	0	0	1	1	0	0	1	0	0	0	0 - 4	NR
8	1956	Wilken-Jensen, K	2	0	0	0	0	0	0	0	0	0	1	0	0	0	1	0	0	1	0	0	1	0	1	0	3-5	NR
9	1965	Cohen, L	1	0	1	0	0	0	0	0	0	0	0	0	0	0	1	0	0	0	1	0	1	0	1	1	2	2
10	1971	Ammar-Khodja, A	1	0	0	0	0	0	0	0	0	0	1	1	0	0	0	0	0	1	0	0	1	1	0	0	22	22
11	1975	Okuda, M	3	0	0	0	0	0	0	0	0	0	1	1	0	0	1	0	0	1	1	0	1	0	0	0	0.67-1.5	NR
12	1981	Miyazaki, M	1	0	0	0	1	0	0	0	0	0	1	1	0	0	0	0	0	1	0	0	0	0	0	0	NR	NR
13	1992	Watanabe, T.	4	0	1	0	0	0	0	0	0	0	1	1	0	0	1	0	0	1	1	1	0	0	0	0	10	NR
14	1994	Yoshida, M	1	0	0	0	0	0	0	0	0	0	1	1	0	0	0	0	0	1	0	0	1	0	1	0	13	13
15	1995	Harkness, P	2	1	1	0	0	0	0	0	0	0	0	0	0	0	1	0	0	0	1	0	0	0	0	0	0.12-0.4	NR
16	1995	Ogawa, T	2	0	1	0	0	0	0	0	0	0	1	1	0	0	0	0	0	1	1	1	1	0	0	0	0.08 - 0.83	NR
17	1996	Irifune, M	1	1	0	0	0	0	0	0	0	0	1	1	0	0	0	0	0	1	0	0	1	0	0	0	4	4
18	1997	Ino, C	1	0	1	0	0	0	0	0	0	0	0	0	0	0	1	0	0	1	0	0	0	0	1	1	24	24
19	1997	Tanimoto, K	1	1	0	0	1	0	0	0	0	0	1	1	0	0	0	0	0	1	1	0	1	0	0	0	0.5	0.5
20	1997	Yoshioka, Y	1	0	0	0	0	0	0	0	0	0	1	1	0	0	0	0	0	1	1	0	1	0	0	0	11	11
21	1998	Motosugi, H	2	0	1	0	0	0	0	0	0	0	1	1	0	0	0	0	0	1	0	0	1	0	0	0	0.83-2.58	NR
22	2000	Fujii, Y	1	0	1	0	0	0	0	0	0	0	1	0	0	0	0	0	0	0	1	0	1	0	0	0	10	10
23	2002	Kishimoto, A	1	0	1	0	0	0	0	0	0	0	0	0	0	0	1	0	0	1	0	0	0	0	0	1	5	5
24	2002	Yamamoto, K	1	0	0	0	0	0	0	0	0	0	1	1	0	0	0	0	0	1	0	0	1	0	0	0	5	5
25	2002	Yoshihara, T	2	0	0	1	0	0	0	0	0	0	1	0	0	0	0	0	0	0	0	0	1	0	0	0	NR	NR
26	2003	Kinoshita, S	1	0	1	0	0	0	0	0	0	0	1	0	0	0	0	0	0	1	0	0	1	0	0	0	7	7
27	2003	Tsutsumi, Y	1	0	1	0	0	0	0	0	0	0	1	1	0	0	0	0	0	1	1	0	1	0	0	0	10	10
28	2006	Chikamatsu, K.	2	0	1	0	0	0	0	0	0	0	1	1	0	0	0	0	0	1	1	0	1	0	0	0	20	NR
29	2006	Nemoto, T.	1	1	0	0	0	0	0	0	0	0	1	1	0	0	0	0	0	1	1	1	1	0	0	0	20	20
30	2006	Otsuka, S	2	1	1	0	0	0	0	0	0	1	1	1	0	0	0	0	0	1	0	1	1	0	0	0	10-17	NR
31	2006	Shimada, T	1	1	1	0	0	0	0	0	0	0	1	0	0	0	1	0	0	0	0	0	0	1	0	0	10	10
32	2009	Pollak, N	1	0	0	0	0	1	0	0	0	0	0	0	1	0	0	0	0	1	1	0	1	0	0	0	2	2
33	2011	Frati, F	1	0	0	0	0	0	0	0	0	0	0	0	0	1	0	0	0	1	0	0	0	0	0	0	2	2
34	2012	Shirasaki, H	1	0	1	0	0	0	0	0	0	0	1	0	0	0	0	0	0	1	1	0	1	1	0	0	3	3
35	2012	Tsuchiya, A	3	0	1	1	1	0	0	0	0	0	1	1	0	0	0	0	0	1	0	0	1	1	0	0	0-15	NR
36	2014	Piñeira Martínez, AE	1	0	0	0	0	0	0	0	0	0	0	0	1	0	0	0	0	1	1	1	0	0	0	0	8	8
37	2015	Ray, A	1	0	0	0	0	0	0	0	0	0	1	1	0	0	0	0	0	0	1	0	1	1	0	0	25	25
38	2016	Flores Robles, BJ	3	1	1	0	0	0	0	0	0	0	1	1	0	0	0	0	0	1	1	0	1	0	0	0	4-20	NR
39	2016	Hayashi, K	1	0	1	0	0	0	0	0	0	0	1	1	0	0	0	0	0	1	1	0	0	1	0	0	NR	NR
40	2016	Usami, A	1	0	0	0	0	0	0	0	0	0	1	1	0	0	0	0	0	1	0	0	0	0	0	0	1	1
41	2017	Baer, AN	3	1	1	1	0	0	0	0	0	0	0	0	1	0	0	0	0	1	1	0	1	0	0	0	NR	NR
42	2017	Oshikawa, C	1	0	1	1	0	0	0	0	0	0	0	0	0	0	1	0	0	1	0	0	1	0	0	0	3	1
43	2017	Otsuka, Y	1	1	0	0	0	0	0	0	0	0	1	1	0	0	0	0	0	1	0	0	0	0	0	0	1.08	1.08
44	2019	Dokania, V	1	0	1	0	0	0	0	0	0	0	0	0	1	0	0	0	0	1	1	1	0	0	0	0	24	24
45	2019	Ue, KL	6	0	0	0	0	0	0	0	0	0	0	0	0	1	0	0	0	1	1	0	1	1	0	0	NR	NR
46	2020	Kapoor, M	1	1	1	1	0	0	1	1	0	0	0	0	1	0	0	0	0	1	1	0	0	0	0	0	0.5	0.5
47	2020	Kawamura, Y	1	1	0	0	0	0	0	0	0	0	1	1	1	0	0	0	0	1	0	0	0	0	0	0	48	48
48	2020	Mori, K	1	0	1	0	1	0	0	0	0	0	1	1	0	0	0	0	0	1	1	0	0	0	0	0	2	2
49	2020	Salazar, P	1	1	0	0	1	0	0	0	0	0	1	1	1	0	0	0	0	1	1	0	1	0	0	0	6	6
50	2021	Dincă, OM	1	0	0	0	0	0	0	0	0	0	0	0	1	0	0	0	0	1	1	0	0	0	0	0	3	3
51	2021	Sano, T	1	1	1	0	0	0	0	0	0	0	0	0	0	1	0	0	0	0	0	0	0	0	0	0	1	1
52	2021	Tabaksert, AS	1	0	0	0	0	0	0	0	0	0	1	1	0	0	0	0	0	1	1	0	1	0	1	0	4	4
53	2021	Zhao, Y-N	64	1	1	1	1	0	0	0	0	0	0	0	0	0	0	1	0	0	1	0	0	0	0	0	NR	24
54	2021	Zhu, W-X	17	1	1	1	1	0	1	0	0	0	0	0	1	0	0	0	0	1	0	0	0	1	1	0	NR	36
55	2022	Brady, RG	1	0	0	0	0	0	0	0	0	0	0	0	1	0	0	0	0	1	0	0	1	0	0	0	12	12
56	2021	Carey, B	37	1	1	1	0	0	0	0	0	0	0	0	1	0	0	0	0	1	0	0	1	0	0	0	2–33	NR
57	2022	McCarty, EB	1	1	1	1	0	0	0	0	0	0	0	0	0	0	1	0	0	1	0	0	1	0	0	0	10	10
58	2022	Mosongnik, AI	1	1	0	0	1	0	0	0	0	0	1	1	0	0	0	0	0	1	0	1	0	0	0	0	0.2	0.2
59	2022	Yu, G	17	1	1	1	1	0	1	0	0	0	0	1	1	0	0	0	0	1	1	0	1	0	0	0	NR	NR
60	2023	Dombrowski, K.	13	0	0	0	0	0	0	0	0	0	0	0	1	0	0	0	0	0	1	0	1	0	0	0	NR	NR
61	2023	González, O.	1	1	0	0	0	0	0	1	1	0	0	0	1	0	0	0	0	1	1	1	1	0	0	0	25	25
62	2023	Grogan, C.	1	0	0	0	1	0	0	0	0	0	0	0	1	0	0	0	0	1	0	0	0	0	1	0	7	7
63	2023	Gür, H.	1	1	1	0	0	0	0	0	1	0	1	1	0	0	0	0	0	1	0	1	0	0	0	0	2	2
64	2023	Krishna, V	1	0	0	0	0	0	1	0	0	0	1	1	0	0	0	0	0	1	1	0	0	1	0	0	NR	NR
65	2023	Maruyama, A.	1	0	1	0	1	0	1	0	0	0	0	0	1	0	0	0	0	1	0	0	1	1	0	0	5	5
66	2023	Zheng, D.	65	1	1	1	1	0	0	0	0	0	0	0	1	0	0	0	0	1	0	0	1	0	0	0	0.25–20	3
67	2024	Breda, P	1	0	0	0	0	0	0	0	0	0	0	0	1	0	0	0	0	1	0	0	0	0	0	0	NR	NR
68	2024	Grapsa, D.	2	0	0	0	0	0	0	0	0	0	0	0	1	0	0	0	0	0	0	0	0	0	0	0	NR	NR
69	2024	Huo, R.	1	1	1	0	0	0	0	0	0	0	1	1	0	0	0	0	0	0	1	0	1	0	0	0	10	10
70	2024	Inoue, A.	1	1	0	0	0	0	0	0	0	1	1	1	0	0	0	0	0	0	0	0	1	0	0	0	NR	NR
71	2024	Singh, P	1	0	0	0	0	0	0	0	0	0	0	0	1	0	0	0	0	0	0	0	1	1	0	0	0	0
72	2024	Vasiliev, V	2	1	0	0	0	0	0	0	0	1	0	0	1	0	0	0	0	1	1	1	1	0	0	0	8-24	NR
73	2025	Adu Gyamfi, A	1	0	1	0	0	1	0	0	0	0	0	0	1	0	0	0	0	1	1	1	0	0	0	0	5	5
74	2025	Forrest, M.	1	0	0	0	0	1	0	0	0	0	0	0	1	0	0	0	0	1	0	1	1	0	1	0	10	10
75	2025	Ismail, HA	1	0	1	0	0	0	1	0	0	0	0	0	1	0	0	0	0	1	1	0	0	1	0	0	NR	NR
76	2025	Ling, X.-T.	54	1	1	1	1	0	0	0	0	0	0	0	1	0	0	1	0	1	1	1	0	0	0	0	0.3-20	NR
77	2025	Matsunobu, T	1	0	1	0	0	0	0	0	0	0	1	1	0	0	0	0	0	1	1	0	0	0	1	0	7	7
78	2025	Sánchez Barrueco, A	1	0	0	0	0	0	0	0	0	0	0	0	0	1	0	0	0	0	0	0	0	0	0	0	0.2–9	0.2–9
79	2025	Sasidharan, A	1	0	0	0	0	0	0	0	0	0	0	1	1	0	0	0	0	1	1	0	1	0	0	1	10	10
