# Supplementary material for: Clinical Features, Diagnosis, and Treatment of Eosinophilic Sialodochitis: A Systematic Review of the Literature
Source: Clin Rev Allergy Immunol. 2026 Apr 24;69(1):36. doi: 10.1007/s12016-026-09160-8 (PMC13109154; doi:10.1007/s12016-026-09160-8)
Supplement: Supplementary file 3 — Supplementary Material 3 (XLSX 133 KB) [file 12016_2026_9160_MOESM3_ESM.xlsx]

## Sheet: Diagnosis
Number	Year publication	Author	Patients number	Biopsy performed	Biopsy n	Biopsy N	Biopsy site	Biopsy procedure / specimen	Eosinophilic tissue infiltrate	Biopsy_notes	Mucus sample analyzed (cytology/histology)	Sample type (saliva/plug/aspirate)	Lab method (smear / histology / microscopy)	Eosinophils detected in sample	Number eos+ (n)	Number tested for eos (N)	Mucus notes	Any lab info	Peripheral eosinophils assessed	Eosinophils data type	Eosinophilia status (thresholded when possible)	Eosinophils values extracted	Total IgE assessed	Total IgE status (thresholded when possible)	Total IgE values extracted	Other markers mentioned	Labs_notes_en	Imaging mentioned	Plain radiograph mentioned	Sialography mentioned	Ultrasound mentioned	CT mentioned	MRI mentioned	PET-CT mentioned	Sialendoscopy mentioned	Duct abnormality	Duct dilation	Duct stenosis or narrowing	Sialectasis	Stones or sialolithiasis	Tumor or mass	Imaging_notes_en
1	1879	Kussmaul, A	1	NO							YES	Ductal secretion/saliva	Microscopy	YES			(microscopy of ductal material described; but eosinophil-focused cytology not specified)	NO	NO	Not reported	Not reported		NO	Not reported				NR	NO	NO	NO	NO	NO	NO	NO	UNCLEAR	UNCLEAR	UNCLEAR	UNCLEAR	NR	NR
2	1935	Pearson, RSB	17	NO							YES			NR				YES	YES	Percent	High	eos%=10.0;9.0;7.0;5.0	UNCLEAR	Not reported			reports percentages in several cases (e.g., 10%, 9%, 7%, 5%)	YES	NO	YES	NO	NO	NO	NO	NO	YES	YES	UNCLEAR	UNCLEAR	NR	NR	YES: Conventional sialography (frequent findings of terminal duct dilatation)
3	1947	Waldbott, GL	3	NO							YES			YES			(eosinophil-rich ductal mucus in cases 1-2; case 3 no mucus obtained)	YES	YES	Percent	High	eos%=10.0	UNCLEAR	Not reported			(case 2 blood eosinophils 6-10%; others UNCLEAR)	YES	YES	YES	NO	NO	NO	NO	NO	NO	NO	UNCLEAR	UNCLEAR	NR	NR	YES (case 2: Lipiodol duct radiograph reported as without unusual findings)
4	1950	Bookman, R	2	NO							YES	Ductal secretion/saliva	Smear/cytology	MIXED			(Case 2 parotid secretion smear: 75% eosinophils initially; case 1 smears never showed eosinophils)	NO	NO	Not reported	Not reported		NO	Not reported				YES	YES	NO	NO	NO	NO	NO	NO	NO	UNCLEAR	UNCLEAR	UNCLEAR	Absent	NR	YES (X-ray of parotid area negative for calculi; duct probing/X-ray reported without findings)
5	1950	Serafini, U	3	NO							YES	Ductal secretion/saliva		MIXED	1	3	(1/3; eosinophils in ductal secretion)	YES	YES	Percent stated without values	Not reported		UNCLEAR	Not reported			(eosinophil percentages reported on complete blood count)	YES	YES	NO	NO	NO	NO	NO	NO	YES	UNCLEAR	YES	UNCLEAR	NR	NR	X-ray/radiologic study negative; Stensen catheterization (stenosis in 1 case)
6	1953	Swinny, B	1	NO							YES	Ductal secretion/saliva	Smear/cytology	YES			(parotid duct smear/cast; “100% eosinophils”)	YES	NO	Not reported	Not reported		NO	Not reported			Complete blood count reported as “normal”; NO eosinophil count or serum IgE provided	NR	NO	NO	NO	NO	NO	NO	NO	UNCLEAR	UNCLEAR	UNCLEAR	UNCLEAR	NR	NR
7	1956	Riley, HD	3	NO							YES			YES			(eosinophils in “plugs”/secretion in cases 2–3)	YES	YES	Percent	High	eos%=10.0	UNCLEAR	Not reported			(Case 2: 8–10% eosinophils)	YES	YES	YES	NO	NO	NO	NO	NO	NO	UNCLEAR	UNCLEAR	UNCLEAR	Absent	NR	YES (roentgenogram/sialogram; no obstruction/stones)
8	1956	Wilken-Jensen, K	2	NO							YES	Ductal secretion/saliva		YES			(eosinophils in parotid saliva)	YES	YES	Stated without values	Normal		NO	Not reported			(explicitly none had blood eosinophilia; IgE not reported)	YES	NO	YES	NO	NO	NO	NO	NO	YES	YES	UNCLEAR	UNCLEAR	NR	NR	YES (sialography abnormal in both: slight terminal duct dilatation; enlarged acini)
9	1965	Cohen, L	1	NO							YES	Ductal secretion/saliva	Smear/cytology	YES			(parotid duct secretion smear with eosinophils)	YES	YES	AEC	Mixed	AEC=300.0/uL;700.0/uL	UNCLEAR	Not reported			300 eosinophils/cmm; later 250 and 700 eosinophils/cmm	YES	YES	YES	NO	NO	NO	NO	NO	YES	UNCLEAR	UNCLEAR	UNCLEAR	Absent	NR	X-ray: no stones; sialography: no obvious ductal abnormality; but delayed emptying and contrast retention up to 4 days
10	1971	Ammar-Khodja, A	1	NO							NO			NR				NR	NO	Not reported	Not reported		NO	Not reported				YES	NO	YES	NO	NO	NO	NO	NO	UNCLEAR	UNCLEAR	UNCLEAR	UNCLEAR	NR	NR	YES (parotid sialography)
11	1975	Okuda, M	3	YES					NR		YES	Mucus plug		YES			(eosinophils documented in ductal plugs)	UNCLEAR	NO	Not reported	Not reported		YES	High	157.0		(no peripheral eosinophil counts provided; blood tests largely unremarkable; IgE 157 units/mL in case 2)	YES	NO	YES	NO	NO	NO	NO	NO	UNCLEAR	UNCLEAR	UNCLEAR	UNCLEAR	NR	NR	YES (sialography)
12	1981	Miyazaki, M	1	NO							YES	Ductal secretion/saliva	Smear/cytology	YES			(salivary secretion cytology shows numerous eosinophils)	YES	YES	Percent	High	eos%=11.0	YES	High			(blood eosinophils varied 0–11%; serum IgE moderately elevated)	YES	NO	YES	NO	NO	NO	NO	NO	UNCLEAR	UNCLEAR	UNCLEAR	UNCLEAR	NR	NR	YES (sialography)
13	1992	Watanabe, T.	4	UNCLEAR					UNCLEAR		YES	Ductal secretion/saliva	Microscopy	YES			(intraductal exudate microscopy: numerous eosinophils)	UNCLEAR	NO	Not reported	Not reported		YES	Unclear			(peripheral eosinophils and total IgE not reported)	YES	NO	YES	YES	NO	NO	NO	NO	YES	YES	YES	UNCLEAR	NR	NR	YES: Sialography: duct ectasia/stenosis; ultrasound: intraductal lithiasis
14	1994	Yoshida, M	1	YES			submandibular+duct	resection	YES	SMG+Wharton resected; periductal eos/lymph; eos-rich plug	YES	Mucus plug	Microscopy	YES			(microscopy of expressed thread-like plug showed numerous eosinophils)	YES	YES	Percent	Normal	eos%=3.8	YES	Normal	125.0		(WBC normal; eosinophils 3.8% (not elevated); total IgE 125 IU/mL (normal))	YES	NO	YES	YES	YES	NO	NO	NO	YES	YES	UNCLEAR	UNCLEAR	Absent	NR	YES: Sialography (irregular main-duct ectasia; no stones/leak); US/CT (marked duct ectasia; chronic inflammation; no calcification/stones); Ga scintigraphy (uptake in bilateral submandibular region)
15	1995	Harkness, P	2	YES			submandibular	submandibulectomy	YES	dense eos infiltrate	NO			NR				YES	YES	Percent + AEC	Mixed	eos%=8.0 | AEC=0.3x10^9/L;0.5x10^9/L	UNCLEAR	Not reported			Case 1: 0.3×10^9/L; case 2: 8% (0.5×10^9/L)	YES	NO	YES	NO	NO	NO	NO	NO	YES	UNCLEAR	YES	NO	NR	NR	YES: Sialography: stenosis/minor irregularities without sialectasis, or normal
16	1995	Ogawa, T	2	NO							YES	Mucus plug		YES			(eosinophils demonstrated in ductal plugs)	YES	YES	Percent	High	eos%=7.2;16.0	UNCLEAR	Not reported			(eosinophils: 7.2% in case 1; 16% in case 2)	YES	YES	YES	NO	NO	NO	NO	NO	YES	YES	UNCLEAR	UNCLEAR	Absent	NR	YES (sialography case 1: irregular ductal dilatation; scintigraphy case 2: abnormal uptake/dynamic curve; plain radiographs without sialolithiasis)
17	1996	Irifune, M	1	NO							YES	Both	Smear/cytology+Histology	YES			(saliva cytology: no eosinophils; plug histology: many eosinophils)	YES	YES	Percent	High	eos%=7.6	YES	High	316.0		(blood eosinophils 7.6%; IgE 316 U/mL)	YES	NO	YES	NO	YES	NO	NO	NO	YES	YES	UNCLEAR	UNCLEAR	NR	NR	YES (sialography: irregular main-duct dilation; CT: mild bilateral swelling)
18	1997	Ino, C	1	NO							YES	Ductal secretion/saliva	Smear/cytology	YES			(saliva cytology with numerous eosinophils; May-Giemsa)	UNCLEAR	NO	Not reported	Not reported		YES	Normal	57.0		(PBE not reported; total IgE (RIST) 57.0 UA/mL, normal)	YES	NO	YES	NO	YES	NO	NO	NO	UNCLEAR	UNCLEAR	UNCLEAR	UNCLEAR	NR	NR	YES: CT; sialography (Urografin)
19	1997	Tanimoto, K	1	NO							YES	Mucus plug		YES			(eosinophils in ductal plug)	YES	YES	Percent	Normal	eos%=2.0	YES	High			(peripheral eosinophils 2%; IgE elevated)	YES	YES	YES	YES	NO	NO	NO	NO	YES	YES	UNCLEAR	UNCLEAR	NR	Unclear	YES: Occlusal films (no radiopaque mass); right submandibular sialography (main duct dilatation); ultrasound (enlarged duct suspected)
20	1997	Yoshioka, Y	1	YES			parotid_bilateral	parotidectomy	NR	specimen evaluated pathologically	YES	Mucus plug	Microscopy	YES			(mucus plug microscopy shows many eosinophils)	YES	YES	Percent	Normal	eos%=2.9	UNCLEAR	Not reported			(peripheral eosinophils 2.9%)	YES	NO	YES	NO	YES	NO	NO	NO	UNCLEAR	UNCLEAR	UNCLEAR	UNCLEAR	Absent	NR	YES (parotid imaging including sialography/CT; no clear sialolith or ductal dilatation described)
21	1998	Motosugi, H	2	YES	1	2	submandibular	excision	YES	Case2 positive; Case1 no biopsy; INFERRED N=2	YES	Mucus plug	Histology	YES			Original starts with NO; (plug cytology not described; eosinophils in the plug are demonstrated histologically in case 2)	YES	YES	Percent	High	eos%=10.0	YES	High	2537.2;100.0	RAST	(Case 1: IgE (RIST) 2537.2 U/mL; RAST Candida 3+; RAST mites 2+ (eosinophils not reported). Case 2: eosinophils 10%; IgE (RIST) 100 U/mL; RAST cedar 3+)	YES	NO	YES	NO	NO	NO	NO	NO	YES	YES	UNCLEAR	UNCLEAR	NR	NR	YES: Parotid sialography (case 1): Stensen duct dilatation; case 2: not specified
22	2000	Fujii, Y	1	NO							YES	Mucus plug	Smear/cytology	YES			(cytology of fibrinous material with eosinophils)	YES	NO	Not reported	Not reported		YES	High	420.0		(IgE 420 U/mL; peripheral eosinophilia not reported)	YES	NO	YES	NO	NO	NO	NO	NO	YES	YES	UNCLEAR	UNCLEAR	NR	NR	YES (sialography: mild bilateral segmental dilatation of the main duct)
23	2002	Kishimoto, A	1	NO							YES	Ductal secretion/saliva	Smear/cytology	YES			(purulent saliva smear with many eosinophils)	NR	NO	Not reported	Not reported		NO	Not reported				YES	NO	YES	NO	NO	NO	NO	NO	YES	YES	UNCLEAR	UNCLEAR	NR	NR	YES (sialography: severely dilated Stensen duct)
24	2002	Yamamoto, K	1	NO							YES	Ductal secretion/saliva		YES			(eosinophils in excreted ductal material)	YES	YES	Percent	High	eos%=9.0;9.1	YES	High			(eosinophils ~9.0–9.1%; serum IgE elevated)	YES	NO	YES	NO	NO	NO	NO	NO	YES	YES	UNCLEAR	UNCLEAR	Absent	NR	YES (sialography: main duct dilation; scintigraphy: slight functional decrease; no sialolith)
25	2002	Yoshihara, T	2	NO							YES	Ductal secretion/saliva		YES			(ductal material “jelly-like” with marked eosinophil accumulation)	NR	NO	Not reported	Not reported		NO	Not reported				YES	NO	YES	NO	NO	NO	NO	NO	YES	YES	UNCLEAR	UNCLEAR	NR	NR	YES: Sialography: Wharton duct dilatation
26	2003	Kinoshita, S	1	NO							YES	Mucus plug		YES			(white Stensen duct mucus plug with numerous eosinophils)	YES	YES	Percent	High	eos%=13.0	YES	High	909.8	IL-5	(eosinophils 13% (WBC 7700/mm3); IgE 909.8 U/mL; salivary IL-5 10 pg/mL)	YES	NO	YES	NO	NO	NO	NO	NO	YES	YES	UNCLEAR	UNCLEAR	NR	NR	YES: Sialography: mild main Stensen duct dilatation without extravasation
27	2003	Tsutsumi, Y	1	NO							YES	Mucus plug	Smear/cytology	YES			(cytology of string-like fibrinous plug in saliva: numerous eosinophils)	YES	NO	Not reported	Not reported		YES	High	420.0		(IgE 420 U/mL elevated; peripheral eosinophils not reported)	YES	NO	YES	NO	NO	NO	NO	NO	YES	YES	UNCLEAR	UNCLEAR	NR	NR	YES: Contrast sialography: segmental dilatation of the main parotid duct
28	2006	Chikamatsu, K.	2	NO							YES	Mucus plug		YES			(plugs with numerous eosinophils on staining)	YES	YES	Percent	High	eos%=5.2;3.6	YES	High	292.7;554.1		(WBC/eos% 5600/5.2% and 5200/3.6%; IgE 292.7 (normal) and 554.1 (elevated))	YES	NO	YES	NO	YES	YES	NO	NO	YES	YES	UNCLEAR	UNCLEAR	NR	Absent	YES: CT (both) ± MRI (case 2) without tumor/lithiasis; sialography (case 1) with ectasia and leaks
29	2006	Nemoto, T.	1	NO							YES	Mucus plug	Histology	YES			(plug cytology/H&E with abundant eosinophils; Charcot-Leyden crystals)	YES	YES	Percent	Normal	eos%=4.5	YES	High	5413.0	RAST		YES	YES	YES	NO	NO	NO	NO	NO	YES	YES	YES	UNCLEAR	Absent	NR	YES: Occlusal X-ray without sialoliths; submandibular sialography with segmental dilatation and poor peripheral visualization (ectasia/stenosis)
30	2006	Otsuka, S	2	NO							YES	Ductal secretion/saliva		YES			(eosinophils identified in discharged ductal material)	YES	YES	Percent	High	eos%=7.9;6.0	YES	High	76.0		(eosinophils 7.9% and 6.0%; IgE 76.0 elevated in case 1; not increased in case 2 per table)	YES	NO	YES	NO	NO	NO	NO	NO	YES	YES	UNCLEAR	UNCLEAR	NR	NR	YES (sialography: irregular duct dilation; scintigraphy: decreased function in left parotid case 1; normal in case 2)
31	2006	Shimada, T	1	NO							YES	Ductal secretion/saliva		YES			(numerous eosinophils in ductal saliva)	NR	NO	Not reported	Not reported		NO	Not reported				YES	NO	NO	NO	NO	YES	NO	NO	YES	YES	UNCLEAR	UNCLEAR	NR	NR	YES: MRI: “bead-like” dilatation 3–4 cm of the left parotid duct; Tc-99m scintigraphy: left gland hypofunction + ductal retention after acidic stimulation; sialography not possible (bougienage impossible)
32	2009	Pollak, N	1	YES			parotid	parotidectomy	YES	periductal fibrosis + eos	YES			NO			(mucus cytology with no eosinophils reported; cells without atypia)	NR	NO	Not reported	Not reported		NO	Not reported				YES	NO	YES	NO	YES	NO	NO	NO	YES	YES	YES	UNCLEAR	Absent	NR	YES: CT: hyperdense and mildly enlarged glands without stones; sialography: dilated Stensen duct with areas of constriction
33	2011	Frati, F	1	NO							YES			YES			(high number of eosinophils)	YES	NO	Not reported	Not reported		UNCLEAR	Not reported			(Peripheral eosinophils not reported)	YES	NO	NO	YES	NO	NO	NO	NO	UNCLEAR	UNCLEAR	UNCLEAR	UNCLEAR	NR	NR	YES: Ultrasound: ruled out sialodochitis
34	2012	Shirasaki, H	1	NO							YES	Mucus plug		YES			(mucus plugs with numerous eosinophils)	YES	YES	Percent	High	eos%=10.4	YES	High	295.0		(Peripheral eosinophils 10.4%; total IgE 295 kU/L; remainder normal)	NR	NO	NO	NO	NO	NO	NO	NO	UNCLEAR	UNCLEAR	UNCLEAR	UNCLEAR	NR	NR
35	2012	Tsuchiya, A	3	NO							YES	Both	Smear/cytology	MIXED	2	3	(eosinophils in ductal smear/discharge in 2/3; case 3 not documented)	YES	YES	Percent	Normal	eos%=1.5;4.4	YES	High			(blood eosinophils reported 1.5–4.4%; IgE elevated in 1/3 only)	YES	NO	YES	YES	YES	YES	NO	NO	YES	YES	UNCLEAR	UNCLEAR	NR	NR	YES (US/CT; MRI in 1/3; sialography in 2/3 showing marked Stensen duct dilation)
36	2014	Piñeira Martínez, AE	1	NO							YES	Mucus plug		YES			(mucus plugs with numerous eosinophils)	YES	UNCLEAR	Not reported	Not reported		YES	Normal	5.27		(Complete blood count normal (eosinophils NR); total IgE 5.27 kU/mL)	YES	NO	NO	NO	YES	NO	NO	NO	UNCLEAR	UNCLEAR	UNCLEAR	UNCLEAR	NR	NR	YES: CT: diffuse swelling of both parotids; (US/MRI/MR sialography NR)
37	2015	Ray, A	1	NO							NO			NR				UNCLEAR	NO	Not reported	Not reported		UNCLEAR	Not reported			(blood eosinophilia not performed)	YES	NO	NO	NO	NO	NO	NO	NO	NO	YES	YES	UNCLEAR		NR	YES: Head/neck MRI: ductal dilation of parotid and submandibular ductal system; no malignancy
38	2016	Flores Robles, BJ	3	NO							YES	Both		YES	3	3	(3/3: secretion/plugs with abundant eosinophils)	YES	YES	AEC	Unclear	AEC=570.0per mL;820.0per mL;600.0per mL	YES	High	93.5;200.0	IgG4	(eosinophils 570/820/600 per mL; IgE 93.5 and 200 kU/L (case 3 NR); IgG4 normal (cases 1–2))	YES	NO	NO	NO	NO	NO	NO	NO	NO	YES	YES	YES		NR	YES: MRI: ductal dilation (intraglandular cystic + main duct in case 1; main ducts in case 2; both Stensen ducts dilated in case 3)
39	2016	Hayashi, K	1	NO							NO			NR				YES	YES	Percent	Normal	eos%=1.3	UNCLEAR	Not reported			(eosinophils 1.3%)	YES	YES	NO	NO	NO	YES	NO	YES	NO	YES	YES	UNCLEAR		Absent	YES (panoramic X-ray; MRI with bilateral segmental main-duct dilatation; CT and FDG-PET/CT without tumor/sialolith)
40	2016	Usami, A	1	NO							YES			YES			(cytology: fibrinous substances + numerous eosinophils)	YES	YES	Stated without values	High		YES	High			(elevated eosinophils/basophils and high IgE)	YES	YES	NO	NO	NO	YES	NO	NO	NO	UNCLEAR	UNCLEAR	UNCLEAR		NR	YES (panoramic/occlusal radiography; CT; MRI)
41	2017	Baer, AN	3	NR					NR		YES			YES			(plug cytology in 2 in-house cases; not performed in 1 case)	YES	YES	Stated without values	High		YES	High			Eosinophilia and elevated IgE in 2/3	YES	NO	NO	YES	YES	YES	NO	NO	UNCLEAR	UNCLEAR	UNCLEAR	UNCLEAR		NR	MRI and ultrasound (2) / CT and ultrasound (1)
42	2017	Oshikawa, C	1	NO							YES	Ductal secretion/saliva	Smear/cytology	YES			(saliva smear with numerous eosinophils)	YES	YES	Percent	High	eos%=11.2	YES	High	710.0		(eosinophilia 11.2% on follow-up; total IgE 710 IU/mL)	YES	NO	NO	YES	YES	NO	NO	NO	NO	UNCLEAR	UNCLEAR	UNCLEAR		NR	YES (CT; ultrasound; prior MRI without findings)
43	2017	Otsuka, Y	1	NO							YES			NR				YES	YES	Percent	High	eos%=7.4	UNCLEAR	Not reported			(blood eosinophils 7.4%)	YES	NO	YES	YES	YES	NO	NO	NO	YES	UNCLEAR	YES	UNCLEAR		NR	YES (US; plain CT; sialography: Wharton duct narrowing + faint gland opacification)
44	2019	Dokania, V	1	NO							YES			YES			(exudate with extensive eosinophilic infiltrate)	NR	NO	Not reported	Not reported		NO	Not reported			Eosinophils	YES	NO	NO	YES	NO	NO	NO	NO	UNCLEAR	UNCLEAR	UNCLEAR	UNCLEAR		Unclear	YES: Ultrasound: normal glands without masses or calcifications
45	2019	Ue, KL	6	YES	6	6	salivary_gland	histology	YES	3/6 eos infiltrate; INFERRED biopsy done in all from x/y	YES	Mucus plug		YES			(100% eosinophilia in the mucus plug)	YES	YES	Percent	High	eos%=33.3	UNCLEAR	Not reported			(Peripheral eosinophilia 33.3%)	YES	NO	NO	NO	NO	NO	NO	NO	YES	YES	UNCLEAR	UNCLEAR		NR	YES: Sialogram: 100% ductal dilatation
46	2020	Kapoor, M	1	NO							YES	Mucus plug		YES			(mucus plugs: numerous eosinophils)	YES	YES	AEC	High	AEC=642.0/uL	YES	High	2192.0	ANA; ANCA; IgG4; RF; SSA/SSB	(AEC 642/µL; IgE 2192; ANA 1:320; SSA/SSB, dsDNA, Sm, RNP, ANCA, RF, and IgG4-RD negative)	YES	NO	NO	NO	NO	NO	NO	NO	NO	UNCLEAR	UNCLEAR	UNCLEAR		NR	YES: Facial MRI normal
47	2020	Kawamura, Y	1	YES			submandibular+duct	histology	NR	submandibular + duct histology reported	YES	Mucus plug		YES			(mucus plug: numerous eosinophils)	YES	YES	Percent	High	eos%=10.5	YES	High	140.0		(WBC 5050/µL with 10.5% eosinophils; IgE 140 IU/mL)	YES	NO	NO	NO	YES	NO	NO	NO	YES	YES	UNCLEAR	UNCLEAR		NR	YES: CT: left submandibular sialolith; 3D CT sialography: Wharton duct dilatation
48	2020	Mori, K	1	NO							YES	Mucus plug	Histology	YES			(eosinophils on microscopic histology of the plug)	YES	YES	Percent	High	eos%=9.5	YES	High	418.0		(eosinophils 9.5%; IgE 418 IU/mL; specific IgE positives)	YES	NO	YES	NO	YES	YES	NO	NO	YES	YES	UNCLEAR	UNCLEAR		Absent	YES (CT/MRI: mild right submandibular enlargement without stone/tumor; sialography: right parotid duct dilation)
49	2020	Salazar, P	1	YES			salivary_gland	histology	YES	marked periductal eos infiltrate + dense fibrosis; no granulomas	YES	Mucus plug	Histology	YES			Original starts with NO; (eosinophils are present on microscopic histology of the plug)	NR	NO	Not reported	Not reported		NO	Not reported				NR	NO	NO	NO	NO	NO	NO	NO	UNCLEAR	UNCLEAR	UNCLEAR	UNCLEAR		NR	NO/NR
50	2021	Dincă, OM	1	YES			submandibular	submandibulectomy	NR	submaxilectomía	YES	Mucus plug	Histology	YES			Original starts with NO; (eosinophils are present on microscopic histology of the plug)	YES	YES	AEC	Normal	AEC=3.1/uL	YES	Normal	260.0	ANA; IgG4; SSA/SSB	(eosinophils 3.1 mL/µL; IgE 260 IU/mL; ANA/SSA/SSB negative; IgG4 normal)	YES	NO	NO	YES	NO	NO	NO	NO	YES	YES	UNCLEAR	UNCLEAR		NR	YES: Ultrasound: heterogeneous/hypoechoic gland and ductal dilatation without sialoliths
51	2021	Sano, T	1	YES			minor_salivary_gland	biopsy	NR	mandibular biopsy with minor glands + surrounding tissue	NO			NR				YES	YES	Percent + AEC	High	eos%=27.0 | AEC=2673.0/uL	YES	High	390.0;183.0	IL-4; IL-5; IgG4	(eosinophils 27% (2,673/µL); IgE 390 IU/mL; IgG4 183 mg/dL; IL-5 16.4 pg/mL; IL-4 6.4 pg/mL; bone marrow and clonal genetics negative)	YES	NO	NO	NO	YES	NO	NO	NO	UNCLEAR	UNCLEAR	UNCLEAR	UNCLEAR		NR	YES: Head/neck CT: swelling of both submandibular glands; chest CT: mild bronchial wall thickening
52	2021	Tabaksert, AS	1	YES					NR		NO			NR				YES	YES	Stated without values	Normal		UNCLEAR	Not reported			(blood tests did not demonstrate eosinophilia)	YES	NO	NO	NO	NO	NO	NO	NO	NO	YES	YES	YES		NR	YES: MRI: beaded appearance with massively dilated duct segments alternating with strictures; no filling defects
53	2021	Zhao, Y-N	64	YES	5		salivary_gland	histology	NR	histology in 5 of group A; denominator NR	YES	Mucus plug	Smear/cytology	YES			(plug smear when available: 16 type A + 4 type B; abundant eosinophils in 14 type A)	YES	YES	Stated without values	High		YES	High			(IgE and/or PBE (grouping criterion); A: elevated IgE 84.4%; elevated PBE 34.4%)	YES	NO	YES	NO	NO	NO	NO	NO	YES	UNCLEAR	UNCLEAR	UNCLEAR	NR	NR	YES: Sialography (types I–III; type III “snowflake” most frequent in A)
54	2021	Zhu, W-X	17	YES	15	17	salivary_gland	histology	NR	15/17; INFERRED refers to biopsied cases	YES			MIXED	7	17	(7/17)	YES	YES	Stated without values	High		YES	High	419.0		(Elevated PBE 10/17 (58.8%); PBE% 7.6 ± 4.6; elevated IgE 10/11 (91%) with 419 ± 357 kU/L)	YES	NO	YES	NO	YES	NO	NO	NO	YES	YES	YES	UNCLEAR	NR	NR	YES: CT (11): diffuse enlargement + ductal dilatation; sialography (16): dilatation/stenosis with “sausage” appearance
55	2022	Brady, RG	1	YES			parotid	open biopsy+parotidectomy	YES	tail parotid biopsy/parotidectomy; periductal eos histology	NO			NR				YES	YES	Percent + AEC	High	eos%=10.0 | AEC=500.0/uL	YES	Normal	ANA; RF; SSA/SSB		(eosinophils 10%; AEC 500/µL; total IgE normal; ANA/RF/SSA/SSB negative)	YES	NO	NO	NO	NO	NO	NO	YES	UNCLEAR	UNCLEAR	NO	UNCLEAR	Absent	Absent	YES: Imaging: diffuse edema without stones or masses (modality not specified); sialendoscopy without lithiasis or stenosis
56	2022	Carey, B	37	YES	9	37	salivary_gland	core biopsy+submandibulectomy	NR	core biopsy 8/37 +1 submandibulectomy; several nondiagnostic; INFERRED n=9	YES	Aspirate		YES	37	37	(37/37: eosinophils in aspirated ductal contents using a standardized technique)	YES	YES	Stated without values	High		YES	High			(Elevated peripheral eosinophilia 15/37 (41%); elevated IgE 21/37 (57%))	YES	NO	YES	YES	NO	NO	NO	YES	YES	YES	UNCLEAR	YES	NR	NR	YES: Ultrasound (ductal dilatation 22/37); sialography (sialectasis 6/37); sialendoscopy (mucinous debris 24/37)
57	2022	McCarty, EB	1	NO							YES			NR				YES	UNCLEAR	Not reported	Not reported		YES	High			(eosinophil count normal = 200; IgE elevated)	YES	NO	NO	NO	NO	YES	NO	YES	YES	UNCLEAR	UNCLEAR	UNCLEAR	Absent	NR	YES: MR sialography with chronic inflammation; sialendoscopy excluded sialolithiasis and showed significant mucus plugging
58	2022	Mosongnik, AI	1	NO							YES			NR				YES	NO	Not reported	Not reported		UNCLEAR	Not reported			(CBC within normal limits; no peripheral eosinophilia reported)	YES	NO	YES	YES	NO	NO	NO	NO	YES	YES	UNCLEAR	UNCLEAR	NR	NR	YES (ultrasound normal; sialography showed dilated parotid gland ducts)
59	2022	Yu, G	17	YES			salivary_gland	histology	YES	periductal eos; threshold ≥15/HPF	YES	Both	Smear/cytology	YES			(secretion/plug smear with abundant eosinophils)	YES	YES	Stated without values	High		YES	High			(Total IgE elevated (9/10 measured; 419±357 kU/L); peripheral eosinophilia 10/17 (58.8%); eos% 7.6±4.6%)	YES	NO	NO	YES	YES	NO	NO	NO	YES	YES	YES	UNCLEAR	NR	NR	YES: Ultrasound/ductal imaging: ductal dilatation/stenosis; CT: gland enlargement; obstructive-type ductal pattern
60	2023	Dombrowski, K.	13	YES			mixed	biopsies+resections	NR	biopsies and resections	NR			NR				UNCLEAR	YES	Stated without values	High		UNCLEAR	Not reported			(Peripheral eosinophilia mentioned as a feature; no values provided)	NR	NO	NO	NO	NO	NO	NO	NO	UNCLEAR	UNCLEAR	UNCLEAR	UNCLEAR	NR	NR	NO/NR
61	2023	González, O.	1	NO							YES	Ductal secretion/saliva	Smear/cytology	YES			(cytology/aspirate of parotid secretion with eosinophils (eosinophilic granulocytes))	YES	YES	AEC	Unclear	AEC=130.0per mL;1320.0per mL	YES	High	368.0;3017.0	IgG4	(Total IgE elevated 368–3017 kU/L; peripheral eosinophilia 130–1320/mm3 (IgG4 normal))	YES	NO	NO	NO	YES	NO	YES	NO	NO	YES	YES	UNCLEAR		Absent	YES: Parotid CT (no stones); parotid MRI (ductal dilatation; compatible with chronic parotitis); parotid scintigraphy; ocular tests
62	2023	Grogan, C.	1	NO							YES	Aspirate		YES			(salivary aspirate with predominance of eosinophils + ductal dilatation)	YES	YES	AEC	Unclear	AEC=790.0cells/mL	UNCLEAR	Not reported			AEC 790 cells/mL	NR	NO	NO	NO	NO	NO	NO	NO	UNCLEAR	UNCLEAR	UNCLEAR	UNCLEAR	NR	NR	NO/NR
63	2023	Gür, H.	1	NO							YES	Mucus plug	Histology	YES			(plug histopathology: abundant eosinophils + Charcot–Leyden crystals)	YES	YES	AEC	High	AEC=5320.0/uL	YES	High	1680.0	VSG/CRP	(eosinophils 5.32×10^3/µL; IgE 1680 IU/mL; ESR/CRP normal)	YES	NO	NO	NO	YES	NO	NO	NO	YES	YES	UNCLEAR	UNCLEAR	NR	NR	YES: Head/neck CT: diffuse duct ectasia + widened Stensen duct; increased density in paranasal sinuses
64	2023	Krishna, V	1	NO							NO			NR				YES	UNCLEAR	Not reported	Not reported		UNCLEAR	Not reported				YES	YES	NO	NO	NO	YES	NO	NO	NO	UNCLEAR	UNCLEAR	UNCLEAR		NR	YES (MRI; CT; X-ray)
65	2023	Maruyama, A.	1	YES			salivary_gland	biopsy	YES	fibrosis + periductal eos infiltrate	YES	Mucus plug	Immunohistochemistry	YES			(mucus plug after drainage; immunohistochemical analysis of the plug showing eosinophils/EETosis)	YES	YES	AEC	Unclear	AEC=187.0cells/mL;620.0cells/mL	YES	High	191.0		(eosinophils 187 cells/mL at admission; 620 cells/mL during episode; total IgE 191 IU/mL; specific IgE negative)	YES	NO	NO	NO	YES	NO	NO	NO	YES	YES	UNCLEAR	UNCLEAR	NR	NR	YES: Ultrasound: salivary duct dilatation
66	2023	Zheng, D.	65	YES			terminal duct PG/SMG	duct biopsy	NR	scoring eos/HPF: definite ≥10; suspected 3–9; negative <3	YES	Mucus plug	Smear/cytology	YES	21	21	(plug cytology in 21; eosinophils present in 21/21 smears)	YES	YES	Stated without values	High		YES	High			(Elevated PBE 18/65; elevated total IgE 40/61; PBE/IgE thresholds defined)	YES	NO	YES	NO	NO	NO	NO	NO	YES	UNCLEAR	YES	YES	NR	NR	YES: Sialography (types I–III; performed in most glands; sometimes not possible due to stenosis/resection/stones)
67	2024	Breda, P	1	UNCLEAR					UNCLEAR		UNCLEAR			UNCLEAR				UNCLEAR	UNCLEAR	Not reported	Not reported		UNCLEAR	Not reported				NR	NO	NO	NO	NO	NO	NO	NO	UNCLEAR	UNCLEAR	UNCLEAR	UNCLEAR	NR	NR	UNCLEAR
68	2024	Grapsa, D.	2	NR					NR		YES	Mucus plug	LBC/cell block+Smear/cytology	NR			(smears + LBC + cell block of plugs after massage)	NR	NO	Not reported	Not reported		NO	Not reported				NR	NO	NO	NO	NO	NO	NO	NO	UNCLEAR	UNCLEAR	UNCLEAR	UNCLEAR	NR	NR
69	2024	Huo, R.	1	YES			salivary_gland	biopsy	NR	salivary gland biopsy	YES			YES			(mucous material with eosinophils)	NR	NO	Not reported	Not reported		NO	Not reported			(peripheral blood eosinophils not reported)	NR	NO	NO	NO	NO	NO	NO	NO	UNCLEAR	UNCLEAR	UNCLEAR	UNCLEAR	NR	NR
70	2024	Inoue, A.	1	NO							YES	Mucus plug	Histology	YES			Original starts with NO; (eosinophils are present on microscopic histology of the plug)	YES	YES	Percent	High	eos%=13.9	UNCLEAR	Not reported	RAST; SSA/SSB		(eosinophils 13.9%; anti-SS-A/SS-B negative; RAST positive)	YES	YES	NO	NO	NO	NO	NO	NO	NO	UNCLEAR	UNCLEAR	UNCLEAR		Absent	YES: MRI (STIR/T1/T2) + panoramic radiograph (no sialolithiasis)
71	2024	Singh, P	1	NO							NO			NR				UNCLEAR	YES	Stated without values	High		UNCLEAR	Not reported			(Mentions high/raised eosinophils without a number and without case-specific laboratory data)	YES	NO	NO	YES	NO	NO	NO	NO	YES	YES	UNCLEAR	UNCLEAR	NR	NR	YES: Ultrasound: Stensen duct dilatation; hyperechoic gland; no hyperechoic foci
72	2024	Vasiliev, V	2	NO							YES	Mucus plug		YES			(Case 1 eosinophils in mucous plug); UNCLEAR (case 2)	YES	YES	Percent	Mixed	eos%=0.0	YES	High			(eosinophilia + high IgE; Case 2 eosinophils 0% after benralizumab)	YES	NO	YES	NO	YES	NO	NO	NO	UNCLEAR	UNCLEAR	UNCLEAR	UNCLEAR	NR	NR	YES: Digital subtraction sialography; chest CT (differential)
73	2025	Adu Gyamfi, A	1	NO							YES			NR				YES	NO	Not reported	Not reported		YES	High			(IgE elevated; no peripheral eosinophilia)	YES	NO	NO	NO	YES	NO	NO	NO	UNCLEAR	UNCLEAR	UNCLEAR	UNCLEAR	Absent	NR	YES: CT negative for sialolithiasis
74	2025	Forrest, M.	1	NO							NO			NR				NR	NO	Not reported	Not reported		NO	Not reported				YES	NO	YES	YES	NO	NO	NO	NO	YES	UNCLEAR	UNCLEAR	YES	NR	NR	YES: Serial ultrasounds + sialograms: persistent mucus plugging and sialectasis
75	2025	Ismail, HA	1	NO							YES	Aspirate		YES			(intra-ductal saliva aspirate predominantly eosinophilic inflammatory infiltrate)	YES	YES	Stated without values	High		YES	High			(raised peripheral eosinophil count and elevated serum IgE; values not stated)	YES	YES	YES	YES	NO	NO	NO	NO	YES	UNCLEAR	UNCLEAR	UNCLEAR	NR	NR	YES: Mandibular occlusal radiograph; ultrasound; left submandibular gland sialogram with dexamethasone washout (no clear benefit)
76	2025	Ling, X.-T.	54	YES	54	54	terminal duct	duct biopsy+endoscopy-assisted dilation	MIXED	24 positive; 18 suspected; 12 negative	YES	Mucus plug	Smear/cytology	YES			(mucus plug tests in 11; eosinophils seen in all smears)	YES	YES	Stated without values	High		YES	High			(Raised PBE: 45.8% (11/24) positive; 5.6% (1/18) suspected; 33.3% (4/12) negative. Raised serum total IgE: 79.2%/72.2%/66.7% respectively)	NR	NO	NO	NO	NO	NO	NO	NO	UNCLEAR	UNCLEAR	UNCLEAR	UNCLEAR	NR	NR
77	2025	Matsunobu, T	1	YES			Wharton duct wall	endoscopic biopsy	NR	endoscopic biopsy of duct wall	NO			NR				UNCLEAR	UNCLEAR	Not reported	Not reported		YES	Normal			(peripheral eosinophil count not reported; total IgE reported normal)	YES	NO	NO	NO	YES	YES	NO	NO	UNCLEAR	UNCLEAR	UNCLEAR	UNCLEAR	NR	Absent	YES: CT + MRI (no remarkable findings; no stones/mass)
78	2025	Sánchez Barrueco, A	1	NO							NO			NR				NO	NO	Not reported	Not reported		NO	Not reported				YES	NO	NO	NO	NO	YES	NO	YES	UNCLEAR	UNCLEAR	UNCLEAR	UNCLEAR	NR	NR	YES (predominantly MR sialography; sialendoscopy confirmation)
79	2025	Sasidharan, A	1	YES			submandibular bilateral	review of resected tissue	YES	prior bilateral submandibular sialadenectomy; histology supports ES	NO			NR				YES	YES	AEC	High	AEC=1.2x10^9/L	YES	High			(intermittent peripheral eosinophilia up to 1.2 × 10^9/L; IgE elevated)	YES	NO	NO	YES	YES	NO	YES	YES	YES	YES	UNCLEAR	UNCLEAR	NR	NR	YES (ultrasound: bilateral parotid duct dilatation with hyperechoic “tramlines”; PET-CT: salivary FDG uptake; prior sialendoscopies reported)
