# Supplementary material for: Clinical Features, Diagnosis, and Treatment of Eosinophilic Sialodochitis: A Systematic Review of the Literature
Source: Clin Rev Allergy Immunol. 2026 Apr 24;69(1):36. doi: 10.1007/s12016-026-09160-8 (PMC13109154; doi:10.1007/s12016-026-09160-8)
Supplement: Supplementary file 4 — Supplementary Material 4 (XLSX 15.3 KB) [file 12016_2026_9160_MOESM4_ESM.xlsx]

## Sheet: Sheet1
Num. Record	Year of publication	Author	Number of patients	Mean (y)	Median (y)	Range (y)	Male	Female	Bilateral parotid involvement (%)	Bilateral submandibular involvement (%)	Mixed involvement (%)	Number of affected parotid glands	Number of affected submandibular glands
1	1879	Kussmaul, A	1	32	32	32	M0	F1	100%	NO	NO	2	0
2	1935	Pearson, RSB	17	13.18	8	3.5–52	M12	F5	70.59%	NO	NO	28	0
3	1947	Waldbott, GL	3	48.7	47	44-55	M2	F1	1	NO	NO	6	0
4	1950	Bookman, R	2	50.5	50.5	49–52	M0	F2	0.5	NO	NO	3	0
5	1950	Serafini, U	3	35	32	26–47	M0	F3	0.666	NO	0.33	5	1
6	1953	Swinny, B	1	31	31	31	M0	F1	100%	NO	NO	2	0
7	1956	Riley, HD	3	12.08	6.5	0.75–29	M1	F2	0.333	NO	NO	5	0
8	1956	Wilken-Jensen, K	2	6	6	5–7	M1	F1	0.5	NO	NO	3	0
9	1965	Cohen, L	1	48	48	48	M0	F1	1	1	1	2	2
10	1971	Ammar-Khodja, A	1	39	39	39	M0	F1	1	NO	NO	2	0
11	1975	Okuda, M	3	50.67	44	33–75	M2	F1	NO	0.33	NO	2	2
12	1981	Miyazaki, M	1	40	40	40	M1	F0	NO	1	NO	0	2
13	1992	Watanabe, T.	4	NR	NR	NR	M1	UNCLEAR	NR	NR	NR	1	NR
14	1994	Yoshida, M	1	66	66	66	M1	F0	NO	100%	NO	0	2
15	1995	Harkness, P	2	42	42	40–44	M0	F2	NO	0.5	NO	0	3
16	1995	Ogawa, T	2	53	53	52–54	M0	F2	NO	50%	50%	2	2
17	1996	Irifune, M	1	47	47	47	M1	F0	NO	100%	NO	0	2
18	1997	Ino, C	1	35	35	35	M0	F1	NO	100%	NO	0	2
19	1997	Tanimoto, K	1	29	29	29	M1	F0	NO	100%	NO	0	1
20	1997	Yoshioka, Y	1	39	39	39	M0	F1	100%	NO	NO	2	0
21	1998	Motosugi, H	2	38	38	37–39	M2	F0	0.5	1	0.5	2	4
22	2000	Fujii, Y	1	52	52	52	M0	F1	100%	NO	NO	2	0
23	2002	Kishimoto, A	1	38	38	38	M0	F1	NO	NO	NO	1	0
24	2002	Yamamoto, K	1	40	40	40	M0	F1	NO	1	NR	0	2
25	2002	Yoshihara, T	2	23	23	23	M0	F2	NO	1	NR	0	4
26	2003	Kinoshita, S	1	25	25	25	M0	F1	100%	NO	NO	2	0
27	2003	Tsutsumi, Y	1	52	52	52	M0	F1	100%	NO	NO	2	0
28	2006	Chikamatsu, K.	2	59	59	58–60	M0	F2	1	NO	NO	4	0
29	2006	Nemoto, T.	1	58	58	58	M0	F1	NO	1	NO	0	2
30	2006	Otsuka, S	2	63.5	63.5	61-66	M0	F2	0.5	0.5	NR	2	2
31	2006	Shimada, T	1	50	50	50	M0	F1	0	NO	NO	1	0
32	2009	Pollak, N	1	34	34	34	M0	F1	1	NO	NO	2	0
33	2011	Frati, F	1	8	8	8	M1	F0	0	NO	NO	1	0
34	2012	Shirasaki, H	1	51	51	51	M0	F1	100%	NO	NO	2	0
35	2012	Tsuchiya, A	3	55.33	49	48–69	M0	F3	66.67%	NO	NO	5	0
36	2014	Piñeira Martínez, AE	1	50	50	50	M0	F1	100%	NO	NO	2	0
37	2015	Ray, A	1	56	56	56	M0	F1	1	NO	100%	2	1
38	2016	Flores Robles, BJ	3	38.3	41	28–46	M0	F3	66.6%	NO	NO	4	1
39	2016	Hayashi, K	1	80	80	80	M1	F0	100%	NO	NO	2	0
40	2016	Usami, A	1	49	49	49	M1	F0	NO	100%	NO	0	2
41	2017	Baer, AN	3	26	25	18-35	M1	F2	1	1	1	6	6
42	2017	Oshikawa, C	1	57	57	57	M1	F0	1	NO	NO	2	0
43	2017	Otsuka, Y	1	7	7	7	M0	F1	NO	100%	NO	0	2
44	2019	Dokania, V	1	NR	NR	NR	M0	F1	NO	NO	NO	0	1
45	2019	Ue, KL	6	43.5	NR	NR	M1	F5	NR	NR	NR	NR	NR
46	2020	Kapoor, M	1	15	15	15	M0	F1	NR	NR	NR	NR	NR
47	2020	Kawamura, Y	1	34	34	34	M0	F1	NO	100%	NO	0	2
48	2020	Salazar, P	1	63	63	63	M0	F1	NO	100%	NO	0	2
49	2020	Mori, K	1	31	31	31	M0	F1	1	NO	1	2	1
50	2021	Dincă, OM	1	49	49	49	M0	F1	NO	NO	1	1	1
51	2021	Sano, T	1	68	68	68	M0	F1	NO	100%	NO	0	2
52	2021	Tabaksert, AS	1	61	61	61	M1	F0	1	NO	NO	2	0
53	2021	Zhao, Y-N	64	NR	48	27–71	M23	F41	51.56%	26.56%	21.88%	91	60
54	2021	Zhu, W-X	17	NR	33	16–60	M9	F8	NR	NR	0.5294	NR	NR
55	2022	Brady, RG	1	32	32	32	M0	F1	NO	NO	100%	1	1
56	2022	Carey, B	37	50.4	NR	20–80	M7	F30	NR	NR	0.3513	26	24
57	2022	Yu, G	17	NR	33	NR	NR	NR	NR	NR	NR	NR	NR
58	2022	Mosongnik, AI	1	42	42	42	M0	F1	NR	NR	100%	NR	NR
59	2022	McCarty, EB	1	36	36	36	M1	F0	100%	100%	100%	2	2
60	2023	Dombrowski, K.	13	NR	NR	NR	NR	NR	NR	NR	NR	NR	NR
61	2023	González, O.	1	80	80	80	M0	F1	1	NO	NO	2	0
62	2023	Grogan, C.	1	19	19	19	M0	F1	NO	NO	NO	0	1
63	2023	Gür, H.	1	15	15	15	M0	F1	1	NO	NO	2	0
64	2023	Krishna, V	1	39	39	39	M1	F0	1	NO	NO	2	0
65	2023	Maruyama, A.	1	64	64	64	M0	F1	NR	NR	NR	NR	NR
66	2024	Zheng, D.	65	NR	50	15–72	M19	F46	NR	NR	0.2769	NR	NR
67	2024	Breda, P	1	38	38	38	M0	F1	NO	NO	100%	NR	NR
68	2024	Grapsa, D.	2	43.5	43.5	NR	M1	F1	NR	NR	NR	NR	NR
69	2024	Huo, R.	1	43	43	43	M0	F1	1	1	1	2	2
70	2024	Inoue, A.	1	42	42	42	M0	F1	NO	NO	NO	1	0
71	2024	Singh, P	1	70	70	70	M0	F1	NO	NO	NO	1	0
72	2024	Vasiliev, V	2	53.5	53.5	53–54	M0	F2	NO	NO	0.5	NR	2
73	2025	Adu Gyamfi, A	1	38	38	38	M0	F1	1	NO	NO	2	0
74	2025	Forrest, M.	1	65	65	65	M0	F1	1	1	1	2	2
75	2025	Ismail, HA	1	32	32	32	M0	F1	NO	1	NO	0	2
76	2025	Ling, X.-T.	54	49	NR	NR	M16	F38	NR	NR	33.33%	NR	NR
77	2025	Matsunobu, T	1	58	58	58	M1	F0	NO	1	NO	0	2
78	2025	Sánchez Barrueco, A	1	48	48	48	M1	F0	1	NO	NO	2	0
79	2025	Sasidharan, A	1	40	40	40	M0	F1	1	1	1	2	2
