# Supplementary material for: Clinical Features, Diagnosis, and Treatment of Eosinophilic Sialodochitis: A Systematic Review of the Literature
Source: Clin Rev Allergy Immunol. 2026 Apr 24;69(1):36. doi: 10.1007/s12016-026-09160-8 (PMC13109154; doi:10.1007/s12016-026-09160-8)
Supplement: Supplementary file 5 — Supplementary Material 5 (XLSX 20.0 KB) [file 12016_2026_9160_MOESM5_ESM.xlsx]

## Sheet: Case Reports (51)
Record ID	Year of publication	Author	Article type	JBI-CRep 01	JBI-CRep 02	JBI-CRep 03	JBI-CRep 04	JBI-CRep 05	JBI-CRep 06	JBI-CRep 07	JBI-CRep 08	JBI-CRep VALUE	JBI-CRep QUALITY
1	1879	Kussmaul, A	Case Report	YES	YES	YES	YES	YES	YES	UNCLEAR	YES	7/8 (87.5%)	HIGH
6	1953	Swinny, B	Case Report	YES	YES	YES	YES	YES	YES	UNCLEAR	YES	7/8 (87.5%)	HIGH
9	1965	Cohen, L	Case Report	YES	YES	YES	YES	YES	YES	UNCLEAR	YES	7/8 (87.5%)	HIGH
10	1971	Ammar-Khodja, A	Case Report	YES	YES	YES	YES	YES	YES	NO	YES	7/8 (87.5%)	HIGH
12	1981	Miyazaki, M	Case Report	YES	YES	YES	YES	YES	YES	NO	YES	7/8 (87.5%)	HIGH
14	1994	Yoshida, M	Case Report	YES	YES	YES	YES	YES	YES	UNCLEAR	YES	7/8 (87.5%)	HIGH
17	1996	Irifune, M	Case Report: conference abstract/poster	YES	YES	YES	YES	YES	YES	UNCLEAR	YES	7/8 (87.5%)	HIGH
18	1997	Ino, C	Case Report	YES	YES	YES	YES	YES	YES	YES	YES	8/8 (100%)	HIGH
19	1997	Tanimoto, K	Case Report	Yes	Yes	Yes	Yes	Yes	Yes	UNCLEAR	Yes	7/8 (87.5%)	HIGH
20	1997	Yoshioka, Y	Case Report	YES	YES	YES	YES	YES	YES	UNCLEAR	YES	7/8 (87.5%)	HIGH
22	2000	Fujii, Y	Case Report: conference abstract/poster	YES	YES	YES	YES	YES	YES	NO	UNCLEAR	6/8 (75%)	HIGH
23	2002	Kishimoto, A	Case Report	YES	YES	YES	YES	YES	YES	NO	YES	7/8 (87.5%)	HIGH
24	2002	Yamamoto, K	Case Report	YES	YES	YES	YES	YES	YES	UNCLEAR	YES	7/8 (87.5%)	HIGH
26	2003	Kinoshita, S	Case Report	YES	YES	YES	YES	YES	YES	UNCLEAR	Yes	7/8 (87.5%)	HIGH
27	2003	Tsutsumi, Y	Case Report	YES	YES	YES	YES	YES	YES	UNCLEAR	YES	7/8 (87.5%)	HIGH
29	2006	Nemoto, T.	Case Report	YES	YES	YES	YES	YES	YES	UNCLEAR	YES	7/8 (87.5%)	HIGH
31	2006	Shimada, T	Case Report	YES	YES	YES	YES	YES	YES	YES	YES	8/8 (100%)	HIGH
32	2009	Pollak, N	Case Report	YES	YES	YES	YES	YES	YES	YES	YES	8/8 (100%)	HIGH
33	2011	Frati, F	Case Report	YES	YES	YES	YES	UNCLEAR	YES	UNCLEAR	YES	6/8 (75%)	MODERATE
34	2012	Shirasaki, H	Case Report	YES	YES	YES	YES	YES	YES	YES	YES	8/8 (100%)	HIGH
36	2014	Piñeira Martínez, AE	Case Report: conference abstract/poster	YES	YES	YES	YES	YES	YES	UNCLEAR	YES	7/8 (87.5%)	HIGH
37	2015	Ray, A	Case Report	YES	YES	YES	YES	YES	YES	YES	YES	8/8 (100%)	HIGH
39	2016	Hayashi, K	Case Report	YES	YES	YES	YES	YES	YES	UNCLEAR	YES	7/8 (87.5%)	HIGH
40	2016	Usami, A	Case Report	YES	YES	YES	YES	YES	YES	UNCLEAR	YES	7/8 (87.5%)	HIGH
42	2017	Oshikawa, C	Case Report	YES	YES	YES	YES	YES	YES	YES	YES	8/8 (100%)	HIGH
43	2017	Otsuka, Y	Case Report	YES	YES	YES	YES	YES	YES	NO	YES	7/8 (87.5%)	HIGH
44	2019	Dokania, V	Case Report	UNCLEAR	YES	YES	YES	YES	UNCLEAR	YES	YES	6/8 (75%)	MODERATE
46	2020	Kapoor, M	Case Report: conference abstract/poster	YES	YES	YES	YES	YES	YES	UNCLEAR	YES	7/8 (87.5%)	HIGH
47	2020	Kawamura, Y	Case Report	YES	YES	YES	YES	YES	YES	NO	YES	7/8 (87.5%)	HIGH
48	2020	Mori, K	Case Report	YES	YES	YES	YES	YES	YES	UNCLEAR	YES	7/8 (87.5%)	HIGH
49	2020	Salazar, P	Case Report: conference abstract/poster	YES	UNCLEAR	YES	YES	YES	UNCLEAR	UNCLEAR	YES	5/8 (62.5%)	MODERATE
51	2021	Dincă, OM	Case Report	YES	YES	YES	YES	YES	YES	YES	YES	8/8 (100%)	HIGH
52	2021	Sano, T	Case Report	YES	YES	YES	YES	YES	YES	UNCLEAR	YES	7/8 (87.5%)	HIGH
53	2021	Tabaksert, AS	Case Report	YES	YES	YES	YES	YES	YES	YES	YES	8/8 (100%)	HIGH
56	2022	Brady, RG	Case Report	YES	YES	YES	YES	YES	YES	YES	YES	8/8 (100%)	HIGH
57	2022	McCarty, EB	Case Report	YES	YES	YES	YES	YES	YES	UNCLEAR	YES	7/8 (87.5%)	HIGH
58	2022	Mosongnik, AI	Case Report: conference abstract/poster	YES	YES	YES	YES	UNCLEAR	UNCLEAR	UNCLEAR	YES	5/8 (62.5%)	MODERATE
61	2023	González, O.	Case Report	YES	YES	YES	YES	YES	YES	UNCLEAR	YES	7/8 (87.5%)	HIGH
62	2023	Grogan, C.	Case Report: conference abstract/poster	YES	UNCLEAR	YES	YES	YES	UNCLEAR	NO	YES	6/8 (62.5%)	MODERATE
63	2023	Gür, H.	Case Report	YES	YES	YES	YES	YES	YES	UNCLEAR	YES	7/8 (87.5%)	HIGH
64	2023	Krishna, V	Case Report: conference abstract/poster	YES	UNCLEAR	YES	YES	NO	NA	NA	YES	4/8 (50%)	MODERADA
65	2023	Maruyama, A.	Case Report	YES	UNCLEAR	YES	YES	UNCLEAR	NA	YES	YES	5/8 (62.5%)	MODERATE
66	2024	Breda, P	Case Report: conference abstract/poster	YES	UNCLEAR	YES	UNCLEAR	YES	YES	YES	YES	6/8 (62.5%)	MODERATE
68	2024	Huo, R.	Case Report: conference abstract/poster	YES	YES	YES	YES	YES	YES	NO	YES	7/8 (87.5%)	HIGH
69	2024	Inoue, A.	Case Report	YES	UNCLEAR	YES	YES	YES	YES	YES	YES	7/8 (87.5%)	HIGH
70	2024	Singh, P	Case Report	YES	YES	YES	YES	YES	YES	NO	YES	7/8 (87.5%)	HIGH
73	2025	Adu Gyamfi, A	Case Report: conference abstract/poster	YES	YES	YES	YES	YES	YES	UNCLEAR	YES	7/8 (87.5%)	HIGH
74	2025	Forrest, M.	Case Report: conference abstract/poster	YES	UNCLEAR	YES	UNCLEAR	UNCLEAR	UNCLEAR	UNCLEAR	YES	3/8 (37.5%)	LOW
75	2025	Ismail, HA	Case Report: conference abstract/poster	YES	UNCLEAR	YES	YES	YES	UNCLEAR	UNCLEAR	YES	5/8 (62.5%)	MODERATE
77	2025	Matsunobu, T	Case Report	YES	YES	YES	YES	YES	YES	UNCLEAR	YES	7/8 (87.5%)	HIGH
79	2025	Sasidharan, A	Case Report	YES	YES	YES	YES	YES	YES	NO	YES	7/8 (87.5%)	HIGH

## Sheet: Case Series (23)
Record ID	Year of publication	Author	Article type	JBI-CSer 01	JBI-CSer 02	JBI-CSer 03	JBI-CSer 04	JBI-CSer 05	JBI-CSer 06	JBI-CSer 07	JBI-CSer 08	JBI-CSer 09	JBI-CSer 10	JBI-CSer VALUE	JBI-Cser QUALITY
2	1935	Pearson, RSB	Case Series	UNCLEAR	UNCLEAR	YES	UNCLEAR	UNCLEAR	YES	YES	UNCLEAR	YES	NO	4/10 (40%)	LOW
3	1947	Waldbott, GL	Case series	UNCLEAR	UNCLEAR	UNCLEAR	UNCLEAR	UNCLEAR	YES	YES	YES	UNCLEAR	NA	3/10 (30%)	LOW
4	1950	Bookman, R	Case Series	NO	UNCLEAR	YES	NO	UNCLEAR	YES	YES	YES	UNCLEAR	NA	4/10 (40%)	LOW
5	1950	Serafini, U	Case Series	NO	UNCLEAR	YES	NO	UNCLEAR	YES	YES	YES	UNCLEAR	NA	4/10 (40%)	LOW
7	1956	Riley, HD	Case series	UNCLEAR	UNCLEAR	YES	YES	UNCLEAR	YES	YES	YES	NO	NA	5/10 (50%)	MODERATE
8	1956	Wilken-Jensen, K	Case series	UNCLEAR	YES	YES	YES	UNCLEAR	UNCLEAR	YES	YES	YES	NA	6/10 (60%)	MODERATE
11	1975	Okuda, M	Case series	UNCLEAR	YES	YES	UNCLEAR	UNCLEAR	YES	YES	YES	YES	NA	6/10 (60%)	MODERATE
13	1992	Watanabe, T.	Case series	UNCLEAR	UNCLEAR	UNCLEAR	UNCLEAR	UNCLEAR	NO	NO	NO	YES	NA	1/10 (10%)	LOW
15	1995	Harkness, P	Case Series	NO	NO	YES	UNCLEAR	UNCLEAR	YES	YES	YES	YES	NA	5/10 (50%)	MODERATE
16	1995	Ogawa, T	Case Series	NO	YES	YES	UNCLEAR	UNCLEAR	YES	YES	YES	YES	NA	6/10 (60%)	LOW
21	1998	Motosugi, H	Case Series	NO	YES	YES	UNCLEAR	UNCLEAR	YES	YES	YES	YES	NA	6/10 (60%)	MODERATE
25	2002	Yoshihara, T	Case Series	UNCLEAR	UNCLEAR	YES	UNCLEAR	UNCLEAR	UNCLEAR	YES	UNCLEAR	YES	NA	3/10 (30%)	LOW
28	2006	Chikamatsu, K.	Case Series	UNCLEAR	YES	YES	UNCLEAR	UNCLEAR	YES	YES	UNCLEAR	YES	NA	5/10 (50%)	MODERATE
30	2006	Otsuka, S	Case series	NO	YES	YES	UNCLEAR	UNCLEAR	YES	YES	YES	YES	NA	6/10 (60%)	MODERATE
35	2012	Tsuchiya, A	Case series	UNCLEAR	YES	YES	UNCLEAR	UNCLEAR	YES	YES	YES	YES	NA	6/10 (60%)	MODERATE
38	2016	Flores Robles, BJ	Case Series	UNCLEAR	YES	YES	UNCLEAR	UNCLEAR	YES	YES	YES	YES	YES	7/10 (70%)	MODERATE
41	2017	Baer, AN	Case Series	UNCLEAR	YES	YES	NO	NO	YES	YES	UNCLEAR	YES	NA	5/10 (50%)	MODERATE
45	2019	Ue, KL	Case Series: conference abstract/poster	UNCLEAR	UNCLEAR	YES	UNCLEAR	UNCLEAR	YES	YES	UNCLEAR	YES	YES	5/10 (50%)	MODERATE
50	2022	Carey, B	Case Series	YES	YES	YES	UNCLEAR	UNCLEAR	YES	YES	UNCLEAR	YES	YES	7/10 (70%)	MODERATE
54	2021	Zhu, W-X	Case Series	YES	YES	YES	UNCLEAR	YES	YES	YES	YES	YES	YES	9/10 (90%)	HIGH
57	2022	Yu, G	Case Series	YES	YES	YES	UNCLEAR	UNCLEAR	YES	YES	NO	YES	UNCLEAR	6/10 (60%)	MODERATE
67	2024	Grapsa, D.	Case Series	UNCLEAR	YES	UNCLEAR	YES	UNCLEAR	YES	UNCLEAR	NO	YES	NA	4/10 (40%)	LOW
71	2024	Vasiliev, V	Case series	UNCLEAR	YES	YES	UNCLEAR	UNCLEAR	YES	YES	UNCLEAR	NO	NA	4/10 (40%)	LOW

## Sheet: Cohort (3)
Record ID	Year of publication	Author	Article type	JBI-Coh 01	JBI-Coh 02	JBI-Coh 03	JBI-Coh 04	JBI-Coh 05	JBI-Coh 06	JBI-Coh 07	JBI-Coh 08	JBI-Coh 09	JBI-Coh 10	JBI-Coh 11	JBI-Coh VALUE	JBI-Coh QUALITY
53	2021	Zhao, Y-N	Cohort study	NO	YES	YES	NO	NO	NA	YES	YES	UNCLEAR	UNCLEAR	YES	5/11 (45.45%)	LOW
72	2023	Zheng, D.	Cohort study	NO	UNCLEAR	UNCLEAR	NO	NO	NA	YES	YES	UNCLEAR	NO	YES	3/11 (27.27%)	LOW
76	2025	Ling, X.-T.	Cohort study	NO	UNCLEAR	YES	NO	NO	NA	YES	YES	UNCLEAR	UNCLEAR	YES	4/11 (36.36%)	LOW

## Sheet: Cross-Sectional (2)
Record ID	Year of publication	Author	Article type	JBI-CSec 01	JBI-CSec 02	JBI-CSec 03	JBI-CSec 04	JBI-CSec 05	JBI-CSec 06	JBI-CSec 07	JBI-CSec 08	JBI-CSec VALUE	JBI-CSec QUALITY
60	2023	Dombrowski, K.	Cross-sectional study	YES	UNCLEAR	UNCLEAR	YES	NO	NO	UNCLEAR	UNCLEAR	2/8 (25%)	LOW
78	2025	Sánchez Barrueco, A	Cross-sectional study	YES	YES	YES	YES	NO	NO	YES	YES	6/8 (100%)	HIGH
