# Supplementary material for: Clinical Features, Diagnosis, and Treatment of Eosinophilic Sialodochitis: A Systematic Review of the Literature
Source: Clin Rev Allergy Immunol. 2026 Apr 24;69(1):36. doi: 10.1007/s12016-026-09160-8 (PMC13109154; doi:10.1007/s12016-026-09160-8)
Supplement: Supplementary file 6 — Supplementary Material 6 (XLSX 26.7 KB ) [file 12016_2026_9160_MOESM6_ESM.xlsx]

## Sheet: Incluidos
Record ID	Publication year	Author	N patients	Medical treatment	Surgical treatment	Biologic treatment	Outcome
1	1879	Kussmaul, A	1	Dry heat mentioned; potassium chlorate lozenges reported by patient	Duct probing/catheterization of Stensen duct to facilitate drainage	NO	Immediate symptom relief after drainage but recurrent course
2	1935	Pearson, RSB	17	NO	NO	NO	Variable; no standardized metrics
3	1947	Waldbott, GL	3	Elimination diet/avoidance of identified food triggers; allergen desensitization/immunotherapy (case-specific)	NO	NO	Improvement/resolution of parotid swelling with trigger avoidance/desensitization (case 2 complete resolution; case 1 improved with remission period; case 3 swellings resolved after dietary change though asthma persisted)
4	1950	Bookman, R	2	Antihistamines; epinephrine (diagnostic/therapeutic suggestion); desensitization immunotherapy + environmental control + food elimination; pseudoephedrine (case 2)	NO	NO	Case1: antihistamine aborts attacks but recurrences persist; Case2: swelling resolved with control plan; rare recurrences controlled with pseudoephedrine/antihistamine
5	1950	Serafini, U	3	Antihistamine tried in 1 case without clear response; trigger avoidance	NO	NO	Self-limited episodes; recurrences over years
6	1953	Swinny, B	1	Elimination diet (wheat-free) + pollen desensitization (hay fever)	“Stripping”/expression of the parotid duct to extract the mucous cast	NO	Improvement with wheat avoidance; reproducible recurrences upon reintroduction
7	1956	Riley, HD	3	Penicillin/antibiotics; antihistamine (Pyribenzamine) + environmental control	NO	NO	Clinical improvement with antibiotics (Cases 1,3); rapid resolution after antihistamine in Case 2 (non-conclusive); fewer recurrences in Case 3 with anti-allergy measures
8	1956	Wilken-Jensen, K	2	NO	NO	NO	Self-limited episodes (case1 ~1 week; case2 4–5 days), recurrent mainly with infections; eosinophils in saliva despite negative skin tests
9	1965	Cohen, L	1	Antihistamines (Piriton 4 mg BID); promethazine 50 mg IM; systemic penicillin during flare with possible superinfection	NO	NO	Frequency decreases with antihistamine but does not cease; improvement within a few days after penicillin during a flare; controlled with clear secretion
10	1971	Ammar-Khodja, A	1	YES (oral hygiene; intraductal alphachymotrypsine + neomycin; peripheral 1% xylocaine infiltrations; plus allergy management in history)	NO	NO	No further parotid crises at 6 months; asthma reported in regression
11	1975	Okuda, M	3	Duct irrigation/wash with antibiotics; supportive care	Surgery in 2 cases (parotid superficial lobe + main duct; complete submandibular + main duct excision)	NO	Improvement with treatment; recurrences in case2 (contralateral) and case3
12	1981	Miyazaki, M	1	Antihistamines; steroids (reported)	NO	NO	Partial control over time; recurrence frequency and lab fluctuations described
13	1992	Watanabe, T.	4	Initial antibiotic + anti-inflammatory	Intraoral stone extraction	NO	Improvement after stone extraction; intraductal provocation reproduces itching/swelling and an eosinophil-rich exudate
14	1994	Yoshida, M	1	Prior trial of anti-inflammatory medication at local clinic; no specific anti-allergic medical therapy reported	Right submandibular gland + main duct excision (Apr 15, 1993); contralateral managed conservatively with gland massage	NO	Post-op: no malignancy; diagnosed sialodochitis fibrinosa; contralateral swelling improves with massage; eosinophils persist in saliva but no peripheral eosinophilia or elevated IgE reported
15	1995	Harkness, P	2	Terfenadine; case 2 also intranasal beclomethasone	Submandibulectomy (case 1)	NO	Marked improvement with antihistamine; relapse when stopped (case 2) and control upon restarting; no standardized metrics
16	1995	Ogawa, T	2	Mucolytic (bromhexine) case 1; anti-allergy drug (epinastine) case 2; local duct irrigation + intraductal steroid (methylprednisolone acetate) case 2; lifestyle allergen avoidance (mask)	NO	NO	Symptoms improved; plug expulsion facilitated; swelling frequency/pruritus reduced. Case2: partial response; intraductal steroid helped transiently but stopped due to pain.
17	1996	Irifune, M	1	YES (medical therapy incl. mucolytics/anti-allergic drugs; systemic steroid; intraductal betamethasone irrigation)	NO	NO	Marked decrease in swelling frequency after intraductal betamethasone; maintenance about monthly
18	1997	Ino, C	1	Antihistamines/anti-allergy meds before meals; corticosteroid as needed	NO	NO	Improvement: severe episodes disappear; subsequent stability
19	1997	Tanimoto, K	1	Extensive anti-allergic management recommended (asthma/allergy meds; better with regular use)	Duct orifice dilation (bougie) and evacuation/expressed mucous plug	NO	Improved after plug evacuation and allergy management; satisfactory condition at 18 months with no recurrence of sublingual swelling
20	1997	Yoshioka, Y	1	Conservative therapy attempted but ineffective	YES (bilateral parotidectomy)	NO	No pain or swelling following parotidectomy
21	1998	Motosugi, H	2	Case 1: oral azelastine for 4 months. Case 2: conservative management without response (drug not specified)	Case2: excision of the left submandibular gland	NO	Case 1: symptom-free for 7 years without medication after azelastine. Case 2: postoperative course not quantified
22	2000	Fujii, Y	1	YES (antibiotic + mucolytic + antihistamine; irrigation with partial improvement)	NO	NO	Partial improvement; recurrences with bilateral swelling and fibrinous material; continues antihistamine
23	2002	Kishimoto, A	1	YES (anti-allergy medicine; antibiotics used in episodes per treatment course)	NO	NO	Symptoms controlled; no evidence of recurrence for 4 years
24	2002	Yamamoto, K	1	Bromhexine chloride	NO	NO	Marked symptom relief with bromhexine; episodes resolve after plug excretion
25	2002	Yoshihara, T	2	Oral anti-allergy drugs + local steroid	NO	NO	Gradual improvement; sustained effect difficult to assess
26	2003	Kinoshita, S	1	Systemic steroid (very effective) + anti-allergy drugs (therapy adjusted during the course)	NO	NO	Marked improvement with steroid; relapse after changing treatment and renewed control after reintroducing steroid; no standardized metrics
27	2003	Tsutsumi, Y	1	Clarithromycin 400 mg/day for 7 days; proteolytic enzymes (Varidase then Dazen); antihistamines (Tavegyl then Zeslan)	Parotid irrigation with normal saline every 4 weeks	NO	Symptoms relieved/reduced in frequency and severity with antihistamines + irrigation; not completely cured
28	2006	Chikamatsu, K.	2	Gland massage/compression; follow-up without treatment	NO	NO	Symptomatic control with massage/compression; no standardized metrics
29	2006	Nemoto, T.	1	Saline irrigation; brief systemic dexamethasone; intraductal prednisolone; bromhexine trial; leukotriene receptor antagonist (improvement)	Dilation of the Wharton duct orifice and periodic ductal irrigations	NO	Improvement in swelling/pain with irrigations; intraductal prednisolone effect ~4 days; leukotriene antagonist reduces plugs; no complete remission
30	2006	Otsuka, S	2	Antihistamines (chlorpheniramine maleate case 1; cetirizine case 2); asthma meds (carbocisteine + inhaled budesonide) with symptom relief in case 1; saliva substitute (Oral Balance) for xerostomia	NO	NO	Partial symptom relief; case 2 worsens if cetirizine stopped; both under careful follow-up
31	2006	Shimada, T	1	H1 blocker + corticosteroid (no effect on swelling); clarithromycin for 3 months postoperatively	Drainage/sialodochoplasty: exposure + fenestration + suturing to buccal mucosa (wide orifice) + Penrose drain for 1 month	NO	Resolution of swelling; adequate drainage; no complications; asymptomatic at 3-year follow-up
32	2009	Pollak, N	1	Antibiotics, antihistamines, steroid bolus and prolonged course: no improvement	Bilateral superficial parotidectomy	NO	Significant improvement after surgery
33	2011	Frati, F	1	Antibiotics without response; oral corticosteroid with remission	NO	NO	Remission with oral corticosteroid; refractory to antibiotics
34	2012	Shirasaki, H	1	Antihistamines ineffective; prednisolone 10–20 mg/day for 1–2 days relieves; suplatast tosilate 300 mg/day ineffective; montelukast 10 mg/day effective	NO	NO	Objective improvement from 2 weeks with montelukast; fewer episodes; gradual decrease in eosinophils; no adverse effects
35	2012	Tsuchiya, A	3	YES (anti-allergy drugs: epinastine; ramatroban added; cetirizine ongoing; pre-meal massage; steroids considered in persistent cases)	NO	NO	Improved episode frequency in 3/3 with antiallergic therapy; symptoms persisted in 2/3; near-complete resolution in 1/3 by 5 months
36	2014	Piñeira Martínez, AE	1	Montelukast 10 mg/day (complete response). General options mentioned: massage, antihistamines, and corticosteroids	NO	NO	After starting montelukast: inflammation decreases and symptoms disappear
37	2015	Ray, A	1	Hydration + massage; sialogogues (cevimeline) stopped due to hallucinations/sleep disturbance; diphenhydramine (Benadryl); glycopyrrolate; scopolamine; botulinum toxin injections; lidocaine injections	Left greater auricular nerve transection	NO	Overall poor control; temporary relief with lidocaine; nerve transection temporarily resolved symptoms but recurred
38	2016	Flores Robles, BJ	3	Prednisone + loratadine (case 1, remission); antihistamines PRN (case 2); massage/hydration (case 3)	NO	NO	Improvement with conservative measures; case 1 asymptomatic at 5 months and follow-up at 6 months
39	2016	Hayashi, K	1	Amoxicillin 750 mg/day for 2 weeks (no improvement); clarithromycin 200 mg/day; taste stimulation and diligent gland massage	Parotid papilla bougie dilation; partial resection of distal right parotid duct and enlargement of duct opening into mouth	NO	Improved; no recurrence at 12 months postoperatively
40	2016	Usami, A	1	YES (massage/compression, antihistamines, steroids, saline duct irrigation)	NO	NO	Swelling recurred over the following year but less frequently
41	2017	Baer, AN	3	Gland massage + oral antibiotics + hydroxyzine + hyposensitization injections + subcutaneous immunotherapy; oral glucocorticoids (2) + montelukast (3) + low-dose weekly methotrexate	Sialendoscopy with irrigation and stent (2/3)	NO	Limited improvement with sialendoscopy; repeated procedures and stent placement. Medical measures reduce symptoms
42	2017	Oshikawa, C	1	YES (epinephrine/bronchodilator/O2/acute steroid; onion avoidance; antihistamines/anti-allergy meds as needed)	NO	NO	Clinical control with avoidance; risk of anaphylaxis and possible need for an autoinjector discussed
43	2017	Otsuka, Y	1	YES (antihistamines: loratadine ineffective; epinastine reduced episodes; dietary trigger avoidance)	NO	NO	Episode frequency decreased with epinastine; eosinophil-rich plug documented; diagnosed as Kussmaul per Murakami guide (5/6 items)
44	2019	Dokania, V	1	No systemic drugs; intraductal steroid + irrigation at the end of the procedure	Sialendoscopy + removal of the cast at the Wharton orifice + saline irrigation + release of mild webbing	NO	No immediate intra-/postoperative complications; mid-term outcome NR
45	2019	Ue, KL	6	Antihistamines and corticosteroids (no details)	Ductal dilation and washout (beneficial in most)	NO	Improvement in most with medical treatment and/or ductal interventions (no metrics)
46	2020	Kapoor, M	1	Prior oral corticosteroids (2 courses/6 months); antihistamines PRN; dupilumab as biologic	NO	Dupilumab (anti-IL-4Rα)	12 months post-dupilumab: no significant episodes; only occasional mild facial itching and mild sublingual swelling that resolves with antihistamines
47	2020	Kawamura, Y	1	NR	Bilateral submandibular excision; bilateral resection of Wharton ducts	NO	After duct resection: asymptomatic
48	2020	Mori, K	1	Bromhexine 12 mg/day for 1 month (ineffective); prednisolone 5–10 mg/day with taper (effective); antihistamines (continued fexofenadine; maintenance levocetirizine 10 mg/day)	NO	NO	Reduced frequency of recurrent swelling with prednisolone; maintained stable on levocetirizine 10 mg/day (not complete disappearance but no major impact on daily life)
49	2020	Salazar, P	1	Steroids + antihistamines + antibiotics without response	Bilateral submandibular excision	NO	Refractory to medical treatment; resection performed; subsequent outcome NR
50	2021	Dincă, OM	1	NSAIDs without relief; antispasmodics and massage with variable relief	Left submandibulectomy + removal of the duct with the gland	NO	Complete remission; no postoperative complications
51	2021	Sano, T	1	Oral corticosteroid 0.5 mg/kg/day with improvement; taper without relapse; after discontinuation, short courses of 30 mg/day for 7 days for asthma exacerbations	NO	NO	Improvement in salivary swelling and pharyngeal symptoms; no relapse during tapering (follow-up not quantified)
52	2021	Tabaksert, AS	1	Conservative management including review of atopic/dietary factors and salivary gland massage (no specific antihistamine/steroid regimen detailed for this patient)	YES (staged bilateral total parotidectomy: L 12/2018, R 08/2019; post-op neck haematoma evacuation on right)	NO	Full remission of swelling and pain; complications: left facial palsy (HB V → HB II at 6 months), right neck haematoma; persistent mild left marginal mandibular weakness
53	2021	Zhao, Y-N	64	Levocetirizine 5 mg/day for 2 weeks with poor response; recommendations for allergen avoidance/massage/hygiene	Sialendoscopy/interventional endoscopy with saline+dexamethasone irrigation, plug extraction, dilation; intraductal prednisone 50 mg/gland (monthly x3 months)	NO	Significant improvement in COSS in both groups at 6 months; group A improves less than group B
54	2021	Zhu, W-X	17	NR	Gland excision (7) / incisional biopsy (10)	NO	NR
55	2022	Brady, RG	1	Prednisone in cycles + diphenhydramine (response); no response to second-generation antihistamines or montelukast	Sialendoscopy with steroid irrigation (no benefit) + open biopsy + right superficial parotidectomy	Benralizumab (anti-IL-5Rα)	Parotidectomy without complications; partial response to benralizumab; overall course not quantified
56	2022	Carey, B	37	High-dose antihistamines (fexofenadine up to 360 mg BID); montelukast 10 mg nightly; prednisolone 20–30 mg for up to 7 days	Washouts via sialendoscopy + intraductal steroid; core biopsies; 1 submandibular excision (obstruction)	Mepolizumab (anti-IL-5); Benralizumab (anti-IL-5Rα)	Subjective improvement: montelukast (3 cases with sustained improvement); washouts (13 with short-lived improvement); anti-IL5 with no effect; overall efficacy not quantifiable due to insufficient pre/post G-SESS. No improvement with benralizumab
57	2022	McCarty, EB	1	Conservative measures (ibuprofen, heat/ice, massage) ineffective; systemic steroid burst/taper improved swelling; ongoing massage and lemon-drop sialogogues for episodic control	Sialendoscopy (right parotid, then all 4 glands) with steroid injection; sialodochoplasty and stent placement of right submandibular duct	Dupilumab (anti-IL-4Rα)	Marked improvement: reduced from daily symptoms to 4-5 submandibular swelling episodes over 6 months; improved atopic dermatitis, asthma, and allergic rhinitis
58	2022	Mosongnik, AI	1	UNCLEAR (only prior urticaria treated with antihistamines; no specific sialodochitis therapy described)	NO	NO	UNCLEAR (outcome/follow-up not reported)
59	2022	Yu, G	17	Conservative/self-care and anti-allergy/anti-inflammatory treatment (without systematically detailing specific drugs)	Sialendoscopy: plug extraction + irrigation; suggests adding mucus-dissolving agents and/or steroid to the irrigation	NO	Does not report standardized quantitative results or outcomes with a formal metric
60	2023	Dombrowski, K.	13	NR	NO	NO	Describes histologic findings and diagnostic threshold: >=10 eos/HPF + (intraepithelial eosinophils or mucin plugs); sensitivity 94% and specificity 97%
61	2023	González, O.	1	Oral corticosteroids in short cycles (used for parotitis and asthma); inhaled asthma therapy (ICS/LABA/LAMA)	NO	Omalizumab (anti-IgE); Benralizumab (anti-IL-5Rα)	After 10 months of benralizumab: sialodochitis controlled; 1 episode in the first month and then asymptomatic; peripheral eosinophils 0/µL
62	2023	Grogan, C.	1	Multiple courses of amoxicillin-clavulanate without relief; high-dose fexofenadine + famotidine (urticaria improved, swelling persisted)	NO	NO	Persistent swelling; urticaria improves with antihistamines; follow-up ongoing
63	2023	Gür, H.	1	Asthma/rhinitis maintenance (intranasal mometasone; inhaled fluticasone+salmeterol); oral methylprednisolone 32 mg for 2 months with gradual taper	Sialendoscopy: orifice dilation + saline irrigation + final irrigation with methylprednisolone + stent; plus myringotomy and ventilation tubes (plugs in the middle ear)	NO	Clinical improvement with disappearance of symptoms on follow-up
64	2023	Krishna, V	1	UNCLEAR (no specific treatment reported)	NO	NO	Food allergen workup negative; eosinophils and IgE elevated; environmental allergen testing positive; MRI showed bilateral parotid duct dilation; other differentials negative
65	2023	Maruyama, A.	1	Oral antihistamines (1 year, no improvement)	Drainage/gland massage	NO	NR
66	2023	Zheng, D.	65	Not standardized/not the focus of the study (primarily diagnostic/procedural)	Endoscopy + endoscopy-assisted duct dilation + stent + terminal duct biopsy; SMG with neo-ostium	NO	26 definite (40%), 15 highly suspected (23.1%), 24 negative (36.9%); plug cytology 21/21 with eosinophils; clinical improvement in all; complication: temporary cicatricial stenosis of the neo-ostium in 3 SMG resolved with dilation
67	2024	Breda, P	1	YES (refractory to sialogogic measures, antihistamines, leukotriene receptor antagonists, oral corticosteroids; steroid duct irrigation)	YES (sialendoscopy and corticosteroid irrigation; refractory)	Mepolizumab (anti-IL-5) 100 mg SC every 4 weeks, off-label	Significant symptom reduction and QoL improvement; reduced need for steroid duct irrigation; no severe side effects
68	2024	Grapsa, D.	2	NR	NO	NO	Describes cytologic findings: abundant eosinophils; ductal cells; occasional mucous metaplasia; CD117/tryptase-positive mast cells; EETosis in 1 case
69	2024	Huo, R.	1	Antihistamines; prednisone 5 mg daily (up to 20 mg during flares); massage; SCIT (dust/cat/dog)	Endoscopic duct dilation and stenting (limited success)	NO	Prednisone reduced symptom burden; SCIT with good current response
70	2024	Inoue, A.	1	Systemic antihistamines (desloratadine → rupatadine → bepotastine due to drowsiness)	Compressive gland massage; bougienage of stenotic orifice; duct flushing/irrigation	NO	At last follow-up: some discomfort but no white discharge or itching
71	2024	Singh, P	1	Hydration, gland massage, antihistamines; amoxicillin 250 mg + metronidazole 400 mg; painkiller	NO	NO	Marked improvement within 2 weeks; drop in pain and swelling frequency
72	2024	Vasiliev, V	2	Systemic corticosteroids, antihistamines/asthma therapy, gland massage	NO	Benralizumab (anti-IL-5Rα) in Case2	Case2 improved with benralizumab (eosinophils 0%, clinical control ~18 months); Case1 outcome pending
73	2025	Adu Gyamfi, A	1	Diphenhydramine + steroids for flares; cetirizine 20 mg BID + montelukast daily (transient benefit)	NO	NO	Transient decrease in episode frequency with cetirizine/montelukast
74	2025	Forrest, M.	1	Antihistamines (itching subsides)	Multiple sialendoscopies (minimal relief)	NO	Diagnostic uncertainty; symptom control limited with conservative measures; patient avoids surgery
75	2025	Ismail, HA	1	Several antihistamines (some benefit; limited by side effects); montelukast for 3 months	NO	NO	Some symptomatic benefit with antihistamines; outcome after 3-month montelukast trial not reported
76	2025	Ling, X.-T.	54	Monthly follow-ups: mechanical dilation + saline/prednisone acetate irrigation (50 mg/gland); anti-allergy meds for non-responders	Interventional sialendoscopy (explore/clean); dilation of stenosis; temporary stent 1–2 weeks if needed; terminal duct biopsy during procedure	Omalizumab (anti-IgE) in 2 refractory patients	Good efficacy (COSS-based): 45.8% positive; 77.8% suspected; 75.0% negative; 84.6% COS. 10/80 required anti-allergy meds; 5/10 received triamcinolone injections with symptom relief
77	2025	Matsunobu, T	1	Antihistamines (continued)	Interventional sialendoscopy; saline irrigation; intraductal dexamethasone perfusion (1.65 mg); diagnostic duct biopsy	NO	Marked reduction in episodes; complete resolution reported at 3 years
78	2025	Sánchez Barrueco, A	1	NR	YES (sialendoscopy; procedures selected per obstruction, incl. combined approaches when needed)	NO	COSQ mean 30.55 (SD 14.24); higher in women, parotid, longer duration; stenosis/LPD highest impact; ES POE COSQ 65 (n=2 glands)
79	2025	Sasidharan, A	1	Fexofenadine 180 mg daily + montelukast 10 mg daily; prior salivary gland steroid injections during flares	Bilateral submandibular sialadenectomy (2016); multiple sialendoscopies (historical); salivary gland steroid injections	NO	Marked symptomatic improvement (swelling and pain) on fexofenadine + montelukast
