# Supplementary material for: Clinical Features, Diagnosis, and Treatment of Eosinophilic Sialodochitis: A Systematic Review of the Literature
Source: Clin Rev Allergy Immunol. 2026 Apr 24;69(1):36. doi: 10.1007/s12016-026-09160-8 (PMC13109154; doi:10.1007/s12016-026-09160-8)
Supplement: Supplementary file 7 — Supplementary Material 7 (XLSX 26.4 K) [file 12016_2026_9160_MOESM7_ESM.xlsx]

## Sheet: Diagnostic Certainty
Ref. No	Year publication	Author	Study year	Publication period	Patients number	Objective local eosinophilic evidence	Salivary plug extrusion WITH objective eosinophilic confirmation	Diagnostic certainty category	Biopsy performed	Biopsy site	Biopsy procedure specimen	Eosinophilic tissue infiltrate	Mucus sample analyzed	Sample type	Lab method	Eosinophils detected in sample	Peripheral eosinophils assessed	Eosinophilia status	Eosinophils values extracted	Total IgE assessed	Total IgE status	Total IgE values extracted	Imaging mentioned	Sialography mentioned	Sialendoscopy mentioned	Duct dilation	Duct stenosis or narrowing	Sialectasis	Stones or sialolithiasis
1	1879	Kussmaul, A	1879	<2000	1	No	No	LOW	No	Not Reported	Not Reported	Not Reported	Yes	Ductal secretion/saliva	Microscopy	Not Reported	No	Not Reported		No	Not Reported		No	No	No	Not Reported	Not Reported	Not Reported	Not Reported
2	1935	Pearson, RSB	1935	<2000	17	Yes	Yes	HIGH	No	Not Reported	Not Reported	Not Reported	Yes	Ductal secretion/saliva	Microscopy	Yes	Yes	Yes	eos%=10.0;9.0;7.0;5.0	No	Not Reported		Yes	Yes	No	Yes	Not Reported	Not Reported	Not Reported
3	1947	Waldbott, GL	1947	<2000	3	Yes	Yes	HIGH	No	Not Reported	Not Reported	Not Reported	Yes	Ductal secretion/saliva	Smear/cytology	Yes	Yes	Yes	eos%=6.0-10.0	No	Not Reported		Yes	Yes	No	Not Reported	Not Reported	Not Reported	Not Reported
4	1950	Bookman, R	1950	<2000	2	Yes	Yes	HIGH	No	Not Reported	Not Reported	Not Reported	Yes	Ductal secretion/saliva	Smear/cytology	Yes	No	Not Reported		No	Not Reported		Yes	No	No	Not Reported	Not Reported	Not Reported	No
5	1950	Serafini, U	1950	<2000	3	Yes	Yes	HIGH	No	Not Reported	Not Reported	Not Reported	Yes	Ductal secretion/saliva	Smear/cytology	Yes	Yes	Yes	eos%=5.4;23.0;0.8;1.68;0.62;0.75	No	Not Reported		No	No	No	Not Reported	Not Reported	Not Reported	Not Reported
6	1953	Swinny, B	1953	<2000	1	Yes	Yes	HIGH	No	Not Reported	Not Reported	Not Reported	Yes	Ductal secretion/saliva	Smear/cytology	Yes	Yes	Yes	eos%=20.0	No	Not Reported	Not Reported	No	No	No	Not Reported	Not Reported	Not Reported	Not Reported
7	1956	Riley, HD	1956	<2000	3	Yes	Yes	HIGH	No	Not Reported	Not Reported	Not Reported	Yes	Ductal secretion/saliva	Smear/cytology	Yes	Yes	Yes	eos%=8.0;10.0	No	Not Reported	Not Reported	Yes	Yes	No	Yes	Not Reported	Yes	No
8	1956	Wilken-Jensen, K	1956	<2000	2	Yes	Yes	HIGH	No	Not Reported	Not Reported	Not Reported	Yes	Ductal secretion/saliva	Smear/cytology	Yes	Yes	No	Not Reported	No	Not Reported	Not Reported	Yes	Yes	No	Yes	Not Reported	Yes	Not Reported
9	1965	Cohen, L	1965	<2000	1	Yes	Yes	HIGH	No	Not Reported	Not Reported	Not Reported	Yes	Ductal secretion/saliva	Smear/cytology	Yes	Yes	Yes	eos/cmm=300;250;700	No	Not Reported	Not Reported	Yes	Yes	No	No	Not Reported	No	No
10	1971	Ammar-Khodja, A	1971	<2000	1	No	No	LOW	No	Not Reported	Not Reported	Not Reported	Yes	Ductal secretion/saliva	Chemical analysis	Not Reported	Not Reported	Not Reported	Not Reported	No	Not Reported	Not Reported	Yes	Yes	No	Yes	Not Reported	Not Reported	No
11	1975	Okuda, M	1975	<2000	3	Yes	Yes	HIGH	Yes	Parotid/submandibular gland and duct	Excision specimen	Yes	Yes	Ductal secretion/saliva	Microscopy/cytology	Yes	Yes	No	Not Reported	Yes	No	IgE=157 U/mL	Yes	Yes	No	Yes	Yes	No	No
12	1981	Miyazaki, M	1981	<2000	1	Yes	Yes	HIGH	Yes	Submandibular gland	Biopsy specimen	No	Yes	Ductal secretion/saliva	Eosinostain/microscopy	Yes	Yes	Yes	eos%=0-11.0	Yes	Yes	IgE=260;362;596;391;588 U/mL	Yes	Yes	No	No	Yes	No	No
13	1992	Watanabe, T.	1992	<2000	4	Yes	Yes	HIGH	Not Reported	Not Reported	Not Reported	Not Reported	Yes	Ductal secretion/saliva	Microscopy/cytology	Yes	Not Reported	Not Reported	Not Reported	Not Reported	Not Reported	Not Reported	Yes	Yes	No	Yes	Not Reported	Not Reported	Yes
14	1994	Yoshida, M	1994	<2000	1	Yes	Yes	HIGH	Yes	Submandibular gland and Wharton duct	Excision specimen	Yes	Yes	Ductal secretion/saliva	Microscopy/cytology	Yes	Yes	No	eos%=3.8	Yes	No	IgE=125 IU/mL	Yes	Yes	No	Yes	No	No	No
15	1995	Harkness, P	1995	<2000	2	Yes	Yes	HIGH	Yes	Submandibular gland	Excision specimen	Yes	No	Not Reported	Not Reported	Not Reported	Yes	Yes	eos%=8.0; eos abs=0.5x10^9/L	No	Not Reported	Not Reported	Yes	Yes	No	No	Yes	No	No
16	1995	Ogawa, T	1995	<2000	2	Yes	Yes	HIGH	No	Not Reported	Not Reported	Not Reported	Yes	Ductal secretion/mucous plug	Histopathology	Yes	Yes	Yes	eos%=16.0;7.2	Yes	Yes	IgE=463 IU/mL (case 2); case 1 normal	Yes	Yes	No	Yes	Not Reported	Not Reported	Not Reported
17	1996	Irifune, M	1996	<2000	1	Yes	Yes	HIGH	No	Not Reported	Not Reported	Not Reported	Yes	Ductal secretion/mucous plug	Cytology and histopathology	Yes	Yes	Yes	eos%=7.6	Yes	Yes	IgE=316 U/mL	Yes	Yes	No	Yes	Not Reported	Not Reported	No
18	1997	Ino, C	1997	<2000	1	Yes	Yes	HIGH	No	Not Reported	Not Reported	Not Reported	Yes	Ductal secretion/saliva	Smear/cytology	Yes	Not Reported	Not Reported	Not Reported	Yes	No	RIST=57.0 UA/mL	Yes	Yes	No	No	No	No	No
19	1997	Tanimoto, K	1997	<2000	1	Yes	Yes	HIGH	No	Not Reported	Not Reported	Not Reported	Yes	Mucous plug	Histopathology	Yes	Yes	No	eos%=2.0	Yes	Yes	IgE=3664.9 IU/mL	Yes	Yes	No	Yes	Yes	Not Reported	No
20	1997	Yoshioka, Y	1997	<2000	1	Yes	Yes	HIGH	Yes	Parotid gland/proximal ducts	Parotidectomy specimen	Yes	Yes	Ductal secretion/mucous plug	Microscopy and histopathology	Yes	Yes	No	eos%=2.9	Yes	Yes	IgE=437 IU/mL	Yes	Yes	No	No	No	No	No
21	1998	Motosugi, H	1998	<2000	2	Yes	Yes	HIGH	Yes	Submandibular gland	Excision specimen	Yes	Yes	Ductal secretion/mucous plug	Histopathology	Yes	Yes	Yes	eos%=10.0	Yes	Yes	IgE=2537.2 U/mL; case 2 normal	Yes	Yes	No	Yes	Not Reported	Not Reported	No
22	2000	Fujii, Y	2000	2000–2020	1	Yes	Yes	HIGH	No	Not Reported	Not Reported	Not Reported	Yes	Ductal secretion/fibrin-like material	Cytology	Yes	Not Reported	Not Reported	Not Reported	Yes	Yes	IgE=420 U/mL	Yes	Yes	No	Yes	Not Reported	Not Reported	Not Reported
23	2002	Kishimoto, A	2002	2000–2020	1	Yes	Yes	HIGH	No	Not Reported	Not Reported	Not Reported	Yes	Parotid saliva	Smear/cytology	Yes	Not Reported	Not Reported	Not Reported	No	Not Reported	Not Reported	Yes	Yes	No	Yes	Not Reported	Not Reported	Not Reported
24	2002	Yamamoto, K	2002	2000–2020	1	Yes	Yes	HIGH	No	Not Reported	Not Reported	Not Reported	Yes	Jelly-like material / ductal secretion	Histopathology	Yes	Yes	Yes	eos%=9.1	Yes	Yes	IgE=672.4 U/μL	Yes	Yes	No	Yes	Not Reported	Not Reported	No
25	2002	Yoshihara, T	2002	2000–2020	2	Yes	Yes	HIGH	No	Not Reported	Not Reported	Not Reported	Yes	White jelly-like material from Wharton’s duct	Histopathology	Yes	Yes	Yes	Not Reported	Yes	Yes	Not Reported	Yes	Yes	No	Yes	Not Reported	Not Reported	Not Reported
26	2003	Kinoshita, S	2003	2000–2020	1	Yes	Yes	HIGH	No	Not Reported	Not Reported	Not Reported	Yes	White mucus plug / ductal secretion	Microscopy	Yes	Yes	Yes	eos%=13.0	Yes	Yes	IgE=909.8 U/mL	Yes	Yes	No	Yes	Not Reported	Not Reported	Not Reported
27	2003	Tsutsumi, Y	2003	2000–2020	1	Yes	Yes	HIGH	No	Not Reported	Not Reported	Not Reported	Yes	Fibrinous plug	Histopathology	Yes	Not Reported	Not Reported	Not Reported	Yes	Yes	IgE=420 U/mL	Yes	Yes	No	Yes	Not Reported	Not Reported	Not Reported
28	2006	Chikamatsu, K	2006	2000–2020	2	Yes	Yes	HIGH	No	Not Reported	Not Reported	Not Reported	Yes	Mucous plugs	Eosin stain / microscopy	Yes	Not Reported	Not Reported	Not Reported	Yes	Yes	IgE=554.1 IU/mL (case 2); case 1 negative allergy work-up	Yes	Yes	No	Yes	Not Reported	Yes	No
29	2006	Nemoto, T	2006	2000–2020	1	Yes	Yes	HIGH	No	Not Reported	Not Reported	Not Reported	Yes	Expelled fibrinous plug / smear	Papanicolaou and H-E	Yes	Yes	No	eos%=4.5	Yes	Yes	IgE=5413 IU/mL	Yes	Yes	No	Yes	Not Reported	Not Reported	No
30	2006	Otsuka, S	2006	2000–2020	2	Yes	Yes	HIGH	No	Not Reported	Not Reported	Not Reported	Yes	Fibrinous emboli	H-E / Giemsa / Luna	Yes	Yes	Yes	eos%=7.9;6.0	Yes	Yes	IgE=76.0;48.0	Yes	Yes	No	Yes	Not Reported	Not Reported	Not Reported
31	2006	Shimada, T	2006	2000–2020	1	Yes	Yes	HIGH	No	Not Reported	Not Reported	Not Reported	Yes	Parotid duct saliva	Hansel stain	Yes	Not Reported	Not Reported	Not Reported	Not Reported	Not Reported	Not Reported	Yes	No	No	Yes	Not Reported	Not Reported	Not Reported
32	2009	Pollak, N	2009	2000–2020	1	Yes	Yes	HIGH	Yes	Parotid gland and Stensen’s duct	Parotidectomy specimen	Yes	Yes	Expressed mucus	Cytology	No	Not Reported	Not Reported	Not Reported	No	Not Reported	Not Reported	Yes	Yes	No	Yes	Yes	Not Reported	No
33	2011	Frati, F	2011	2000–2020	1	Yes	Yes	HIGH	No	Not Reported	Not Reported	Not Reported	Yes	Parotid duct swab / tissue swab	Cytology	Yes	Not Reported	Not Reported	Not Reported	No	Not Reported	Not Reported	Yes	No	No	Not Reported	Not Reported	Not Reported	Not Reported
34	2012	Shirasaki, H	2012	2000–2020	1	Yes	Yes	HIGH	No	Not Reported	Not Reported	Not Reported	Yes	Mucous plugs from Stensen's duct	Hansel stain	Yes	Yes	Yes	eos%=10.4	Yes	Yes	IgE=295 kU/L	No	No	No	Not Reported	Not Reported	Not Reported	Not Reported
35	2012	Tsuchiya, A	2012	2000–2020	3	Yes	Yes	HIGH	No	Not Reported	Not Reported	Not Reported	Yes	Ductal secretion / white semi-solid or jelly-like material	Cytology / microscopy	Yes	Yes	Not Reported	Not Reported	Yes	Yes	Not Reported	Yes	Yes	No	Yes	Not Reported	Not Reported	Not Reported
36	2014	Piñeira Martínez, AE	2014	2000–2020	1	Yes	Yes	HIGH	No	Not Reported	Not Reported	Not Reported	Yes	Mucous plugs from Stensen's duct	Pathological anatomy / microscopy	Yes	Yes	No	normal CBC	Yes	No	IgE=5.27 kU/mL	Yes	No	No	Not Reported	Not Reported	Not Reported	Not Reported
37	2015	Ray, A	2015	2000–2020	1	No	No	LOW	No	Not Reported	Not Reported	Not Reported	No	Not Reported	Not Reported	Not Reported	Not Reported	Not Reported	Not Reported	Not Reported	Not Reported	Not Reported	Yes	No	No	Yes	Not Reported	Not Reported	Not Reported
38	2016	Flores Robles, BJ	2016	2000–2020	3	Yes	Yes	HIGH	Yes	Parotid gland	Biopsy specimen	Yes	Yes	Salivary gland secretion	Stain / cytology	Yes	Yes	Yes	eos abs=570/mL;820/mL;600/mL	Yes	Yes	IgE=93.5 kU/L;200 kU/L	Yes	No	No	Yes	Not Reported	Yes	No
39	2016	Hayashi, K	2016	2000–2020	1	No	No	LOW	No	Not Reported	Not Reported	Not Reported	No	Not Reported	Not Reported	Not Reported	Yes	No	eos%=1.3	Not Reported	Not Reported	Not Reported	Yes	No	No	Yes	Not Reported	Not Reported	No
40	2016	Usami, A	2016	2000–2020	1	Yes	Yes	HIGH	No	Not Reported	Not Reported	Not Reported	Yes	Whitish jelly-like material	Cytology	Yes	Not Reported	Not Reported	Not Reported	Not Reported	Not Reported	Not Reported	Yes	No	No	Yes	No	No	No
41	2017	Baer, AN	2017	2000–2020	3	Yes	Yes	HIGH	Yes	Submandibular gland / major salivary duct	Biopsy specimen	Yes	Yes	Mucus plug / ductal material	Cytology / Papanicolaou / Giemsa	Yes	Yes	Yes	Not Reported	Yes	Yes	Not Reported	Yes	Yes	No	Yes	Yes	Not Reported	No
42	2017	Oshikawa, C	2017	2000–2020	1	Yes	Yes	HIGH	No	Not Reported	Not Reported	Not Reported	Yes	Parotid saliva	Smear/cytology	Yes	Yes	Yes	eos%=11.2;1.8	Yes	Yes	IgE=710 IU/mL	Yes	No	No	Yes	Not Reported	Not Reported	No
43	2017	Otsuka, Y	2017	2000–2020	1	Yes	Yes	HIGH	No	Not Reported	Not Reported	Not Reported	Yes	Saliva and fibrinous plug	Cytology / microscopy	Yes	Yes	Yes	eos%=7.4	Yes	No	IgE=99.1 IU/mL	Yes	Yes	No	No	Yes	No	No
44	2019	Dokania, V	2019	2000–2020	1	Yes	Yes	HIGH	No	Not Reported	Not Reported	Not Reported	Yes	Mucus cast	Histopathology	Yes	Yes	No	blood examinations within normal limits	Not Reported	Not Reported	Not Reported	Yes	No	Yes	No	Yes	No	No
45	2019	Ue, KL	2019	2000–2020	6	Yes	Yes	HIGH	Yes	Not Reported	Not Reported	Yes	Yes	Mucus plug	Cytology / microscopy	Yes	Yes	Yes	33.3% of series	Yes	Yes	66.7% of series	Yes	Yes	No	Yes	Not Reported	Not Reported	Not Reported
46	2020	Kapoor, M	2020	2000–2020	1	Yes	Yes	HIGH	No	Not Reported	Not Reported	Not Reported	Yes	Salivary mucus plugs	H&E / pathology	Yes	Yes	Yes	AEC=642	Yes	Yes	IgE=2192	Yes	No	No	No	Not Reported	Not Reported	Not Reported
47	2020	Kawamura, Y	2020	2000–2020	1	Yes	Yes	HIGH	Yes	Submandibular gland and Wharton's duct	Excision / resection specimen	Yes	Yes	Mucous plug	H&E / immunohistochemistry	Yes	Yes	Yes	eos%=10.5	Yes	Yes	IgE=140 IU/mL	Yes	Yes	No	Yes	Not Reported	Not Reported	Yes
48	2020	Mori, K	2020	2000–2020	1	Yes	Yes	HIGH	No	Not Reported	Not Reported	Not Reported	Yes	Fibrinous plug	H&E histopathology	Yes	Yes	Yes	eos%=9.5	Yes	Yes	IgE=418 IU/mL	Yes	Yes	No	Yes	Not Reported	Not Reported	No
49	2020	Salazar, P	2020	2000–2020	1	Yes	Yes	HIGH	Yes	Submandibular glands	Excision specimen	Yes	Yes	Mucofibrinous plugs	Microscopic analysis / histopathology	Yes	Not Reported	Not Reported	Not Reported	Not Reported	Not Reported	Not Reported	Not Reported	Not Reported	No	Not Reported	Not Reported	Not Reported	Not Reported
50	2021	Dincă, OM	2021	>2020	1	Yes	Yes	HIGH	Yes	Submandibular gland	Excision specimen	Yes	Yes	Ductal secretion / intraductal mucus plug	Histopathology	Yes	Yes	Yes	eos abs=3.1 mL/μL	Yes	Yes	IgE=260 IU/mL	Yes	No	No	Yes	Not Reported	Yes	No
51	2021	Sano, T	2021	>2020	1	No	Yes	INTERMEDIATE	No	Not Reported	Not Reported	Not Reported	No	Not Reported	Not Reported	Not Reported	Yes	Yes	eos%=27.0; eos abs=2673/μL	Yes	Yes	IgE=390 U/mL	Yes	No	No	No	Not Reported	Not Reported	Not Reported
52	2021	Tabaksert, AS	2021	>2020	1	Yes	Yes	HIGH	Yes	Parotid gland	Parotidectomy specimen	Yes	No	Not Reported	Not Reported	Not Reported	Yes	No	no eosinophilia reported	Not Reported	Not Reported	Not Reported	Yes	No	No	Yes	Yes	Yes	No
53	2021	Zhao, Y-N	2021	>2020	64	Yes	Yes	HIGH	Yes	Major salivary glands	Biopsy specimen	Yes	Yes	Mucus plugs	Smear cytology	Yes	Yes	Yes	34.4% elevated PBE in group A	Yes	Yes	84.4% elevated IgE in group A	Yes	Yes	No	Yes	Yes	Yes	No
54	2021	Zhu, W-X	2021	>2020	17	Yes	Yes	HIGH	Yes	Parotid/submandibular glands	Excision or incisional biopsy specimen	Yes	Yes	Mucus plugs	Smear cytology	Yes	Yes	Yes	58.8% elevated; mean 7.6% ± 4.6	Yes	Yes	91% elevated; mean 419 ± 357 kU/L	Yes	Yes	No	Yes	Yes	Yes	No
55	2022	Brady, RG	2022	>2020	1	Yes	Yes	HIGH	Yes	Parotid gland	Superficial parotidectomy specimen	Yes	No	Not Reported	Not Reported	Not Reported	Yes	Yes	eos%=10.0; eos abs=500/μL	Yes	No	total IgE within normal limits	Yes	No	Yes	No	No	Not Reported	No
66	2022	Carey, B	2022	>2020	37	Yes	Yes	HIGH	Yes	Parotid/submandibular gland	Core biopsy / excision specimen	Yes	Yes	Aspirated duct contents	Cytology	Yes	Yes	Yes	41% elevated	Yes	Yes	57% elevated	Yes	Yes	Yes	Yes	Not Reported	Yes	Yes
56	2022	McCarty, EB	2022	>2020	1	Yes	Yes	HIGH	No	Not Reported	Not Reported	Not Reported	Yes	Mucin / mucus plugging	Pathology	Not Reported	Yes	Yes	eos abs=200	Yes	Yes	IgE=512 kU/L	Yes	Yes	Yes	Not Reported	Not Reported	Not Reported	No
57	2022	Mosongnik, AI	2022	>2020	1	Yes	Yes	HIGH	No	Not Reported	Not Reported	Not Reported	Yes	Mucous plug	Cytology	Yes	Yes	No	CBC within normal limits	Not Reported	Not Reported	Not Reported	Yes	Yes	No	Yes	Not Reported	Not Reported	Not Reported
59	2022	Yu, GY	Not Reported	Not Reported	17	Yes	No	HIGH	Yes	Salivary gland tissue	Surgical specimen or biopsy specimen	Yes	Not Reported	Not Reported	Histopathology and immunohistochemistry	Not Reported	Yes	Yes	Yes	Yes	Yes	Not Reported	Yes	Yes	Yes	Yes	Yes	Yes	No
59	2023	Dombrowski, K.	2023	>2020	13	Yes	Yes	HIGH	Yes	Salivary gland biopsy/resection specimens	Pathology specimen	Yes	No	Not Reported	Not Reported	Not Reported	Yes	Yes	Not Reported	Yes	Yes	Not Reported	Yes	No	No	Yes	Not Reported	Not Reported	Not Reported
60	2023	González, O.	2023	>2020	1	Yes	Yes	HIGH	No	Not Reported	Not Reported	Not Reported	Yes	Parotid secretion / FNAC	Cytology	Yes	Yes	Yes	eos abs=130-1320/mm3	Yes	Yes	IgE=368-3017 kU/L	Yes	No	No	Yes	Not Reported	Not Reported	No
61	2023	Grogan, C.	2023	>2020	1	Yes	Yes	HIGH	No	Not Reported	Not Reported	Not Reported	Yes	Salivary aspiration	Aspiration cytology	Yes	Yes	Yes	AEC=790 cells/mL	No	Not Reported	Not Reported	Yes	No	No	Yes	Not Reported	Not Reported	Not Reported
62	2023	Gür, H.	2023	>2020	1	Yes	Yes	HIGH	No	Not Reported	Not Reported	Not Reported	Yes	Mucofibrinous plugs	Histopathology	Yes	Yes	Yes	serum eosinophils elevated	Yes	Yes	IgE=1680 IU/mL	Yes	No	Yes	Yes	No	Yes	Not Reported
63	2023	Krishna, V	2023	>2020	1	No	No	LOW	No	Not Reported	Not Reported	Not Reported	No	Thick mucous secretions	Clinical exam / no cytology	Not Reported	Yes	Yes	serum eosinophils elevated	Yes	Yes	serum IgE elevated	Yes	No	No	Yes	Not Reported	Not Reported	No
64	2023	Maruyama, A.	2023	>2020	1	Yes	Yes	HIGH	Yes	Salivary gland	Biopsy specimen	Yes	Yes	Mucus plug	Immunostaining / histology	Yes	Yes	Yes	eos abs=620 cells/mL during flare; 187 cells/mL baseline	Yes	Yes	IgE=191 IU/mL	Yes	No	No	Yes	Not Reported	Not Reported	Not Reported
65	2023	Zheng, D.	2023	>2020	65	Yes	Yes	HIGH	Yes	Terminal duct of parotid or submandibular gland	Terminal duct biopsy specimen	Yes	Yes	Mucus plugs	Smear cytology	Yes	Yes	Yes	elevated PBE in 27.7% overall; higher in definite group	Yes	Yes	elevated IgE in 65.6% overall	Yes	Yes	Yes	Yes	Yes	Yes	No
67	2024	Breda, P	2024	>2020	1	Not Reported	Not Reported	LOW	Not Reported	Not Reported	Not Reported	Not Reported	Not Reported	Not Reported	Not Reported	Not Reported	Not Reported	Not Reported	Not Reported	Not Reported	Not Reported	Not Reported	Not Reported	Not Reported	Yes	Not Reported	Not Reported	Not Reported	Not Reported
68	2024	Grapsa, D.	2024	>2020	2	Yes	Yes	HIGH	No	Not Reported	Not Reported	Not Reported	Yes	Mucus plugs	Conventional cytology / LBC / cell block	Yes	Not Reported	Not Reported	Not Reported	Not Reported	Not Reported	Not Reported	Not Reported	Not Reported	No	Not Reported	Not Reported	Not Reported	Not Reported
69	2024	Huo, R.	2024	>2020	1	Yes	Yes	HIGH	Yes	Salivary gland	Biopsy specimen	Not Reported	Yes	Mucous material	Staining / pathology	Yes	Not Reported	Not Reported	Not Reported	Yes	No	IgE normal	Not Reported	Not Reported	Yes	Not Reported	Not Reported	Not Reported	Not Reported
70	2024	Inoue, A.	2024	>2020	1	Yes	Yes	HIGH	No	Not Reported	Not Reported	Not Reported	Yes	White fibrous mass discharged from Stensen's duct	H&E histopathology	Yes	Yes	Yes	eos%=13.9	No	Not Reported	Not Reported	Yes	No	No	Yes	Yes	Yes	No
71	2024	Singh, P	2024	>2020	1	No	Yes	LOW	No	Not Reported	Not Reported	Not Reported	Yes	Not Reported	Not Reported	Not Reported	Yes	Yes	high eosinophils reported	Not Reported	Not Reported	Not Reported	Yes	No	No	Yes	Not Reported	Not Reported	No
72	2024	Vasiliev, V	2024	>2020	2	Yes	Yes	HIGH	Not Reported	Not Reported	Not Reported	Not Reported	Not Reported	Not Reported	Not Reported	Not Reported	Yes	Yes	not numerically extractable from visible text	Yes	Yes	not numerically extractable from visible text	Not Reported	Not Reported	No	Not Reported	Not Reported	Not Reported	Not Reported
73	2025	Forrest, M.	2025	>2020	1	No	No	LOW	No	Not Reported	Not Reported	Not Reported	No	Not Reported	Not Reported	Not Reported	Not Reported	Not Reported	Not Reported	Not Reported	Not Reported	Not Reported	Yes	Yes	Yes	Not Reported	Not Reported	Yes	Not Reported
74	2025	Adu Gyamfi, A	2025	>2020	1	Yes	Yes	HIGH	No	Not Reported	Not Reported	Not Reported	Yes	Secretions	Cytology	Yes	Yes	No	no peripheral eosinophilia	Yes	Yes	elevated IgE reported	Yes	No	No	Not Reported	Not Reported	Not Reported	No
75	2025	Ismail, HA	2025	>2020	1	Yes	Yes	HIGH	No	Not Reported	Not Reported	Not Reported	Yes	Intra-ductal saliva aspirate	Aspiration cytology	Yes	Yes	Yes	raised peripheral eosinophil count	Yes	Yes	elevated serum IgE	Yes	Yes	No	No	Not Reported	Not Reported	No
76	2025	Ling, X.-T.	2025	>2020	54	Yes	Yes	HIGH	Yes	Terminal duct of parotid or submandibular gland	Terminal duct biopsy specimen	Yes	Yes	Mucus plugs	Smear cytology	Yes	Yes	Yes	positive subgroup 45.8%; negative subgroup 33.3%	Yes	Yes	positive subgroup 79.2%; suspected 72.2%; negative 66.7%	Not Reported	No	Yes	Yes	Yes	Not Reported	No
77	2025	Matsunobu, T	2025	>2020	1	YES	Yes	HIGH	Yes	Wharton's duct wall	Duct wall biopsy specimen	Yes	No	Not Reported	Not Reported	Not Reported	No	Not Reported	Not Reported	Yes	No	total IgE within normal range	Yes	No	Yes	No	Yes	Not Reported	No
78	2025	Sánchez Barrueco, A	2025	>2020	1	Not Reported	Not Reported	LOW	Not Reported	Not Reported	Not Reported	Not Reported	Not Reported	Not Reported	Not Reported	Not Reported	Not Reported	Not Reported	Not Reported	Not Reported	Not Reported	Not Reported	Not Reported	Not Reported	Not Reported	Not Reported	Not Reported	Not Reported	Not Reported
79	2025	Sasidharan, A	2025	>2020	1	Yes	Yes	HIGH	Yes	Submandibular glands	Sialadenectomy specimen	Yes	No	Not Reported	Not Reported	Not Reported	Yes	Yes	eosinophilia up to 1.2 × 10^9/L	Yes	Yes	elevated IgE reported	Yes	No	No	Yes	Not Reported	Not Reported	No
