# Supplementary material for: Clinical Features, Diagnosis, and Treatment of Eosinophilic Sialodochitis: A Systematic Review of the Literature
Source: Clin Rev Allergy Immunol. 2026 Apr 24;69(1):36. doi: 10.1007/s12016-026-09160-8 (PMC13109154; doi:10.1007/s12016-026-09160-8)
Supplement: Supplementary file 8 — Supplementary Material 8 (XLSX 21.6 KB) [file 12016_2026_9160_MOESM8_ESM.xlsx]

## Sheet: Diagnosis
Number	Year publication	Author	Baer et al. (2017) criteria compliance	Reason	Carey et al. (2020) criteria compliance	Reason	Zhao et al. (2021) criteria compliance	Reason
1	1879	Kussmaul, A	NO	B1, B6 and B7 failure (or not described)	NO	C1 failure (or not described)	NO	Z3, Z4 and Z5 failure (or not described)
2	1935	Pearson, RSB	PARTIAL	Case/s with B1 failure (or not described)	NO	C1 and C4 failure (or not described)	NO	Z6, Z7 and Z8 failure (or not described)
3	1947	Waldbott, GL	PARTIAL	Case/s with B1 and B2 failure (or not described)	NO	C1 failure (or not described)	NO	Z3, Z4 and Z5 failure (or not described)
4	1950	Bookman, R	PARTIAL	Case/s with B1 and B2 failure (or not described)	NO	C1 and C4 failure (or not described)	NO	Z4, Z5, Z6, Z7 and Z8 failure (or not described)
5	1950	Serafini, U	PARTIAL	Case/s with B1 and B2 failure (or not described)	NO	C1 failure (or not described)	NO	Z4, Z5, Z6, Z7 and Z8 failure (or not described)
6	1953	Swinny, B	YES	B1+B2	NO	C4 failure (or not described)	NO	Z4, Z5 and Z8 failure (or not described)
7	1956	Riley, HD	PARTIAL	Case/s fails B2, B6 and B7 (or not described)	NO	C1 and C4 failure (or not described)	NO	Z3, Z4 and Z8 failure (or not described)
8	1956	Wilken-Jensen, K	YES	B1+B2	NO	C4 failure (or not described)	NO	Z3 and Z8 failure (or not described)
9	1965	Cohen, L	YES	B1+B2	NO	C4 failure (or not described)	NO	Z4 and Z8 failure (or not described)
10	1971	Ammar-Khodja, A	NO	B2, B6 and B7 failure (or not described)	NO	C1 failure (or not described)	NO	Z5, Z6, Z7 and Z8 failure (or not described)
11	1975	Okuda, M	YES	B1+B2	NO	C4 failure (or not described)	NO	Z2, Z3 and Z8 failure (or not described)
12	1981	Miyazaki, M	YES	B1+B2	NO	C3 and 4 failure (or not described)	NO	Z8 failure (or not described)
13	1992	Watanabe, T.	YES	B1+B2	NO	C4 failure (or not described)	NO	Z3 and Z8 failure (or not described)
14	1994	Yoshida, M	YES	B1+B2	NO	C4 failure (or not described)	NO	Z2, Z5 and Z8 failure (or not described)
15	1995	Harkness, P	NO	B2, B6 and B7 failure (or not described)	NO	C1 failure (or not described)	NO	Z2, Z4, Z6, Z7 and Z8 failure (or not described)
16	1995	Ogawa, T	YES	B1+B2	NO	C4 failure (or not described)	NO	Z8 failure (or not described)
17	1996	Irifune, M	YES	B1+B2	NO	C4 failure (or not described)	NO	Z8 failure (or not described)
18	1997	Ino, C	NO	B2, B6 and B7 failure (or not described)	NO	C4 failure (or not described)	NO	Z4, Z6, Z7 and Z8 failure (or not described)
19	1997	Tanimoto, K	YES	B1+B2	NO	C4 failure (or not described)	NO	Z8 failure (or not described)
20	1997	Yoshioka, Y	YES	B1+B2	NO	C4 failure (or not described)	NO	Z3, Z4 and Z8 failure (or not described)
21	1998	Motosugi, H	PARTIAL	Case/s with B1 and B2 failure (or not described)	NO	C4 failure (or not described)	NO	Z8 failure (or not described)
22	2000	Fujii, Y	YES	B1+B2	NO	C4 failure (or not described)	NO	Z8 failure (or not described)
23	2002	Kishimoto, A	NO	B1, B6 and B7 failure (or not described)	NO	C3 and C4 failure (or not described)	NO	Z2, Z4, Z5, Z6, Z7 and Z8 failure (or not described)
24	2002	Yamamoto, K	YES	B1+B2	NO	C3 and C4 failure (or not described)	NO	Z8 failure (or not described)
25	2002	Yoshihara, T	NO	B1 failure (or not described)	NO	C2 and C4 failure (or not described)	NO	Z1, Z5 and Z8 failure (or not described)
26	2003	Kinoshita, S	YES	B1+B2	NO	C4 failure (or not described)	NO	Z8 failure (or not described)
27	2003	Tsutsumi, Y	YES	B1+B2	NO	C4 failure (or not described)	NO	Z8 failure (or not described)
28	2006	Chikamatsu, K.	YES	B1+B2	NO	C4 failure (or not described)	NO	Z3 and Z8 failure (or not described)
29	2006	Nemoto, T.	YES	B1+B2	NO	C4 failure (or not described)	NO	Z8 failure (or not described)
30	2006	Otsuka, S	YES	B1+B2	NO	C4 failure (or not described)	NO	Z2 and Z8 failure (or not described)
31	2006	Shimada, T	NO	B2, B6 and B7 failure (or not described)	NO	C3 and C4 failure (or not described)	NO	Z2, Z4, Z5, Z6, Z7 and Z8 failure (or not described)
32	2009	Pollak, N	NO	B2 and B7 failure (or not described)	NO	C1 and C4 failure (or not described)	NO	Z3, Z5, Z6, Z7 and Z8 failure (or not described)
33	2011	Frati, F	NO	B2, B6 and B7 failure (or not described)	NO	C3 and C4 failure (or not described)	NO	Z2, Z3, Z4, Z5, Z6, Z7 and Z8 failure (or not described)
34	2012	Shirasaki, H	YES	B1+B2	NO	C4 failure (or not described)	NO	Z4, Z7 and Z8 failure (or not described)
35	2012	Tsuchiya, A	PARTIAL	Case/s with B1 and B2 failure (or not described)	NO	C4 failure (or not described)	NO	Z7 and Z8 failure (or not described)
36	2014	Piñeira Martínez, AE	YES	B1+B2	NO	C3 and C4 failure (or not described)	NO	Z3, Z4, Z5, Z6, Z7 and Z8 failure (or not described)
37	2015	Ray, A	NO	B2 failure (or not described)	NO	C1 and C4 failure (or not described)	NO	Z1, Z2, Z3, Z5, Z6, Z7 and Z8 failure (or not described)
38	2016	Flores Robles, BJ	YES	B1+B2 and B1+B6+B7	PARTIAL	Case/s with C4 failure (or not described)	NO	Z5, Z6 and Z8 failure (or not described)
39	2016	Hayashi, K	NO	B2 and B7 failure (or not described)	NO	C1 failure (or not described)	NO	Z6 and Z8 failure (or not described)
40	2016	Usami, A	YES	B1+B2	NO	C2 and C4 failure (or not described)	NO	Z7 and Z8 failure (or not described)
41	2017	Baer, AN	YES	B1+B2 and B1+B6+B7	PARTIAL	Case/s with C1 failure (or not described)	PARTIAL	Case/s with Z3 and Z8 failure (or not described)
42	2017	Oshikawa, C	NO	B2, B6 and B7 failure (or not described)	NO	C1 failure (or not described)	NO	Z6, Z7 and Z8 failure (or not described)
43	2017	Otsuka, Y	YES	B1+B2	NO	C4 failure (or not described)	NO	Z8 failure (or not described)
44	2019	Dokania, V	YES	B1+B2	NO	C4 failure (or not described)	NO	Z1, Z2, Z5 and Z8 failure (or not described)
45	2019	Ue, KL	YES	B1+B2	PARTIAL	Case/s with C4 failure (or not described)	NO	Z2, Z4, Z5, Z7 and Z8 failure (or not described)
46	2020	Kapoor, M	YES	B1+B2	NO	C4 failure (or not described)	NO	Z4 and Z8 failure (or not described)
47	2020	Kawamura, Y	YES	B1+B2	NO	C4 failure (or not described)	NO	Z8 failure (or not described)
48	2020	Mori, K	YES	B1+B2	NO	C4 failure (or not described)	NO	Z8 failure (or not described)
49	2020	Salazar, P	YES	B1+B2	NO	C4 failure (or not described)	NO	Z4, Z5 and Z8 failure (or not described)
50	2021	Dincă, OM	YES	B1+B2	YES	C1+C2+C3+C4	NO	Z3 failure (or not described)
51	2021	Sano, T	NO	B2, B6 and B7 failure (or not described)	NO	C1 and C3 failure (or not described)	NO	Z1, Z4, Z6 and Z8 failure (or not described)
52	2021	Tabaksert, AS	YES	B1+B6+B7	NO	C1 and C3 failure (or not described)	NO	Z3, Z5 and Z6 failure (or not described)
53	2021	Zhao, Y-N	PARTIAL	Case/s with B1 and B2 failure (or not described)	PARTIAL	Case/s with C1 failure (or not described)	PARTIAL	Case/s with Z6 and Z7 failure (or not described)
54	2021	Zhu, W-X	PARTIAL	Case/s fails B2, B6 and B7 (or not described)	PARTIAL	Case/s with C1 failure (or not described)	PARTIAL	Case/s with Z5 and Z8 failure (or not described)
55	2022	Brady, RG	NO	B2 and B7 failure (or not described)	NO	C1 and C4 failure (or not described)	NO	Z3, Z4, Z6 and Z8 failure (or not described)
56	2022	Carey, B	YES	B1+B2	YES	C1+C2+C3+C4	PARTIAL	Case/s with Z2, Z3 and Z5 failure (or not described)
57	2022	McCarty, EB	YES	B1+B2	NO	C4 failure (or not described)	NO	Z4, Z7 and Z8 failure (or not described)
58	2022	Mosongnik, AI	YES	B1+B2	NO	C4 failure (or not described)	NO	Z4, Z5, Z7 and Z8 failure (or not described)
59	2022	Yu, G	YES	B1+B2	NO	C4 failure (or not described)	NO	Z8 failure (or not described)
60	2023	Dombrowski, K.	PARTIAL	Case/s with B1 and B7 failure (or not described)	NO	C3 and C4 failure (or not described)	NO	Z1, Z2, Z4 and Z8 failure (or not described)
61	2023	González, O.	YES	B1+B2	NO	C3 and C4 failure (or not described)	NO	Z4, Z6, Z7 and Z8 failure (or not described)
62	2023	Grogan, C.	NO	B2, B6 and B7 failure (or not described)	NO	C4 failure (or not described)	NO	Z2, Z3, Z4, Z5, Z7 and Z8 failure (or not described)
63	2023	Gür, H.	YES	B1+B2	NO	C4 failure (or not described)	NO	Z4, Z7 and Z8 failure (or not described)
64	2023	Krishna, V	NO	B1, B2, B6 and B7 failure (or not described)	NO	C1, C2, C3 and C4 failure (or not described)	NO	None of them
65	2023	Maruyama, A.	YES	B1+B2	NO	C4 failure (or not described)	NO	Z2, Z4, Z5 and Z8 failure (or not described)
66	2023	Zheng, D.	PARTIAL	Case/s with B2 and B7 failure (or not described)	PARTIAL	Case/s with C1 and C3 failure (or not described)	PARTIAL	Case/s with Z2, Z5, Z6 and Z7 failure (or not described)
67	2024	Breda, P	NO	B1, B6 and B7 failure (or not described)	NO	C1, C2, C3 and C4 failure (or not described)	NO	None of them
68	2024	Grapsa, D.	NO	B1, B6 and B7 failure (or not described)	NO	C2, C3 and C4 failure (or not described)	NO	Z1, Z2, Z3, Z4, Z5, Z7 and Z8 failure (or not described)
69	2024	Huo, R.	YES	B1+B2	NO	C4 failure (or not described)	NO	Z4, Z5, Z7 and Z8 failure (or not described)
70	2024	Inoue, A.	YES	B1+B2	NO	C4 failure (or not described)	NO	Z2, Z7 and Z8 failure (or not described)
71	2024	Singh, P	NO	B1, B2, B6 and B7 failure (or not described)	NO	C1, C2, C3 and C4 failure (or not described)	NO	None of them
72	2024	Vasiliev, V	YES	B1+B2	PARTIAL	Case/s with C1 and C4 failure (or not described)	PARTIAL	Case/s with Z3, Z6 and B8 failure (or not described)
73	2025	Adu Gyamfi, A	YES	B1+B2	NO	C4 failure (or not described)	NO	Z4, Z7 and Z8 failure (or not described)
74	2025	Forrest, M.	NO	B2, B6 and B7 failure (or not described)	NO	C1 and C4 failure (or not described)	NO	Z3, Z4, Z5, Z6, Z7 and Z8 failure (or not described)
75	2025	Ismail, HA	NO	B2, B6 and B7 failure (or not described)	NO	C2 and C4 failure (or not described)	NO	Z1, Z4, Z5, Z6, Z7 and Z8 failure (or not described)
76	2025	Ling, X.-T.	NO	B2, B3, B4, B5, B6 and B7 failure (or not described)	NO	C1 and C4 failure (or not described)	NO	Z4, Z5, Z6 and Z8 failure (or not described)
77	2025	Matsunobu, T	YES	B1+B6+B7	NO	C1 and C3 failure (or not described)	NO	Z6 and Z8 failure (or not described)
78	2025	Sánchez Barrueco, A	NO	B1 and B2 failure (or not described)	NO	C1, C2, C3 and C4 failure (or not described)	NO	None of them
79	2025	Sasidharan, A	YES	B1+B6+B7	NO	C1 and C4 failure (or not described)	PARTIAL	Case/s with Z1, Z5, Z6, Z7 and B8 failure (or not described)
